# Supplementary material for: Identification and Characterization of Two Novel Members of the Family Eubacteriaceae, Anaerofustis butyriciformans sp. nov. and Pseudoramibacter faecis sp. nov., Isolated from Human Feces
Source: Microorganisms. 2025 Apr 16;13(4):916. doi: 10.3390/microorganisms13040916 (PMC12029686; doi:10.3390/microorganisms13040916)
Supplement: Supplementary file 1 [file microorganisms-13-00916-s001.zip]

Archive with 1 entries (1 files):
- microorganisms-3528760-supplementary.xlsx
