# Supplementary material for: Identification and Characterization of Two Novel Members of the Family Eubacteriaceae, Anaerofustis butyriciformans sp. nov. and Pseudoramibacter faecis sp. nov., Isolated from Human Feces
Source: Microorganisms. 2025 Apr 16;13(4):916. doi: 10.3390/microorganisms13040916 (PMC12029686; doi:10.3390/microorganisms13040916)
Supplement: Supplementary file 1 [file microorganisms-13-00916-s001.zip › microorganisms-3528760-supplementary.xlsx]

## Sheet: Table S1
Table S1. Summary of 66 conserved genes linked to the sporulation capabilities in strains HA2171T and HA2172T.
Gene Signature	Weighting	HA2171T	HA2172T
abrB	0.96	1	1
asrC	0.82	0	1
bltD	0.98	0	0
CD630_00550	0.97	0	0
CD630_08810	0.93	0	0
CD630_10450	0.79	0	0
cotG	0.83	0	0
CD630_20350	0.93	0	0
CD630_20480	0.83	0	0
CD630_21080	0.8	0	0
CD630_25890	0.81	0	0
CD630_34940	0.94	0	0
cotCB	1	0	0
dacF1	0.92	0	0
dacF	0.96	1	0
dapG	0.91	1	0
dnaA	0.84	1	1
spoVFA	0.76	0	0
ftsQ	0.76	1	1
gpr	0.92	0	0
mcsA	1	0	0
parB	0.9	1	1
pdp	0.92	0	0
Hypothetical Protein PHP Domain	0.79	0	0
purB	0.82	1	1
rplJ	0.95	1	1
sepF	0.87	1	1
sigE	0.88	1	0
sigF	0.83	1	0
sigG	0.88	1	0
sigH	0.94	0	0
sigK	0.91	1	0
sipL	0.96	0	0
sodA	0.98	0	0
spmA	0.95	1	0
spmB	0.97	1	0
spo0A	0.99	1	0
spoIIGA	0.98	0	0
spoIIIAA	1	1	0
spoIIIAB	0.96	0	0
spoIIIAC	0.86	1	0
spoIIIAD	0.83	1	0
spoIIIAE	0.96	1	0
spoIIIAG	0.99	1	0
spoIIIAH	0.89	1	0
spoIIP	0.93	1	0
spoIIR	0.84	0	0
spoIVA	0.95	1	0
spoIVB	0.78	1	0
spoIVFB	0.98	0	0
spoVAD	0.8	1	0
spoVE	0.88	1	1
spoVT	0.82	1	1
tepA	0.85	1	0
trxB	0.81	1	1
walR	0.91	0	0
yabG	0.85	0	0
yabP	0.82	1	0
ybbH	0.88	0	0
ykvI	0.92	0	0
ylbJ	0.95	1	0
ylxY	0.87	0	0
ytvI	0.77	0	0
ytxC	0.93	0	0
yyaC	0.83	0	0
zupT	0.79	0	0
Scores		0.484447	0.160292

## Sheet: Table S2
Table S2. The Biolog AN test results for carbon sources assimilation in strains HA2171T and HA2172T.
Carbon sources	HA2171T	HA2172T
Water	-	-
Dulcitol	+	-
Glycerol	+	-
a-Methyl-D-Galactoside	-	-
Turanose	+	-
D-Lactic Acid Methyl Este	-	-
L-Alaninamide	-	-
L-Methionine	-	-
N-Acetyl-D-Galactosamine	-	-
i-Erythritol	+	-
D,L-a-Glycerol Phosphate	-	-
β-Methyl-D-Galactoside	-	-
Acetic Acid	-	-
D-Malic Acid	-	-
L-Alanine	-	-
L-Phenylalanine	+	-
N-Acetyl-D-Glucosamine	-	-
D-Fructose	+	-
m-Inositol	-	-
a-Methyl-D Glucoside	-	-
Formic Acid	-	-
L- Malic Acid	-	-
L-Alanyl-L-Glutam	-	-
ine
L-Serine	-	-
N-Acetyl-β-D-Mannosamine	-	-
L-Fucose	-	-
a-D-Lactose	-	-
β-Methyl-D-Glucos	-	-
ide
Fumaric Acid	-	-
Propionic Acid	-	-
L-Alanyl-L-histidine	-	-
L-Threonine	-	-
Adonitol	+	-
D-Galactose	+	+
Lactulose	+	-
Palatinose	-	+
Glyoxylic Acid	+	+
Pyruvic Acid	-	-
L-Alanyl-L-Threonine	-	-
L-Valine	+	-
Amygdalin	-	-
D-Galacturonic Acid	+	+
Maltose	-	-
D-Raffinose	+	-
a-Hydroxybutyric Acid	-	-
Pyruvic Acid Methyl Ester	-	-
L-Asparagine	-	-
L-Valine plus L-Aspartic Acid	+	-
D-Arabitol	+	-
Gentiobiose	-	+
Maltotriose	+	-
L-Rhamnose	-	-
β-Hydroxybutyric Acid	-	-
D-Saccharic Acid	-	-
L-Glutamic Acid	-	-
2’-Deoxy Adenosine	+	-
Arbutin	-	-
D-Gluconic Acid	-	-
D-Mannitol	-	-
Salicin	-	-
Itaconic	-	-
Succinamic Acid	-	-
L-Glutamine	-	-
Inosine	-	-
D-Cellobiose	+	-
D-Glucosaminic Acid	-	-
D-Mannose	+	+
D-Sorbitol	+	-
a-Ketobutyric Acid	-	-
Succinic Acid	-	-
Glycyl-L-Aspartic Acid	-	-
Thymidine	+	-
a-Cyclodextrin	-	-
a-D-Glucose	+	-
D-Melezitose	-	-
Stachyose	+	-
a-Ketovaleric Acid	-	-
Succinic Acid Mono-Methyl Ester	-	-
Glycyl-L-Glutamine	-	-
Uridine	+	-
β-Cyclodextrin	-	-
Glucose-1-Phosphate	-	-
D-Melibiose	+	-
Sucrose	+	-
D,L-Lactic Acid	-	-
m-Tartaric Acid	-	-
Glycyl-L-methionine	-	-
Thymidine-5’-Monophosphate	-	-
Dextrin	+	-
Glucose-6-Phosphate	+	+
3-Melthyl-D-Glucose	+	+
D-Trehalose	-	-
L-Lactic Acid	-	-
Urocanic Acid	-	-
Glycyl-L-Proline	-	-
Uridine-5’-Monophosphate	-	-
Notes: +: postive; -: negtive

## Sheet: Table S3
Table S3. The distribution of carbohydrate utilization related genes in the genomes of strain A. butyriciformans HA2171T was analyzed using three dbCAN3 tools.
Gene ID	HMMER	dbCAN_sub	DIAMOND	Tools
HA2171_ctg001_orf00035	CE4(38-156)	CE4_e156	-	2
HA2171_ctg001_orf00037	GT28(182-328)	GT28_e144	GT28	3
HA2171_ctg001_orf00079	GT28(191-355)	GT28_e1	GT28	3
HA2171_ctg001_orf00095	CE4(69-194)	CE4_e362	-	2
HA2171_ctg001_orf00130	GH73(341-451)	GH73_e227	-	2
HA2171_ctg001_orf00171	GT2(7-122)	GT2	GT2	3
HA2171_ctg001_orf00318	GT2(10-166)	GT2	-	2
HA2171_ctg001_orf00463	GT2(5-138)	GT2	GT2	3
HA2171_ctg001_orf00491	GH13_39(192-524)+GH77(718-1060)	CBM34_e3+GH13_e89+GH77_e18	GH13_39+GH77	3
HA2171_ctg001_orf00493	GT5(7-481)	GT5_e15	GT5	3
HA2171_ctg001_orf00496	GT35(113-825)	GT35_e0	GT35	3
HA2171_ctg001_orf00497	GH13_9(177-473)	CBM48_e87+GH13_e200	CBM48+GH13_9	3
HA2171_ctg001_orf00642	GH73(271-386)	GH73_e250	GH73	3
HA2171_ctg001_orf00656	GT51(113-277)	GT51_e59	GT51	3
HA2171_ctg002_orf00150	CE7(7-316)	CE7_e8	-	2
HA2171_ctg003_orf00036	GH25(34-208)	GH25_e34	-	2
HA2171_ctg003_orf00241	GH25(160-346)	GH25_e238	GH25	3
HA2171_ctg004_orf00074	PL12(326-448)	PL12_e40	-	2
HA2171_ctg004_orf00076	GT2(856-1014)	GT2	GT2	3
HA2171_ctg004_orf00080	GT2(511-639)	GT2	GT2	3
HA2171_ctg004_orf00082	GT26(59-222)	GT26_e189	-	2
HA2171_ctg005_orf00084	GH177(2-304)	GH109_e2	-	2
HA2171_ctg005_orf00087	GT4(186-343)	GT4_e1441	GT4	3
HA2171_ctg005_orf00138	GH179(22-145)	-	-	1
HA2171_ctg006_orf00065	CE7(7-317)	CE7_e8	-	2
HA2171_ctg007_orf00031	CE4(123-255)	CE4_e196	-	2
HA2171_ctg007_orf00088	CE4(255-371)	CE4_e347	CE4	3
HA2171_ctg010_orf00002	GH73(27-157)	GH73_e240	-	2
HA2171_ctg010_orf00003	GT51(52-229)	GT51_e132	-	2
HA2171_ctg001_orf00132	-	GH73_e227	-	1
HA2171_ctg002_orf00304	-	GH23_e21	GH23	2
HA2171_ctg004_orf00137	-	CBM56_e2	-	1
HA2171_ctg005_orf00082	-	GT4_e2484	GT4	2
HA2171_ctg006_orf00102	-	GH73_e257	-	1
HA2171_ctg001_orf00052	-	-	GH5_11	1
HA2171_ctg001_orf00089	-	-	GT4	1
HA2171_ctg001_orf00221	-	-	GT2	1
HA2171_ctg001_orf00445	-	-	GH13_30	1
HA2171_ctg001_orf00460	-	-	CBM50	1
HA2171_ctg001_orf00495	-	-	CBM48+GH13_9	1
HA2171_ctg001_orf00499	-	-	GH130_1	1
HA2171_ctg001_orf00626	-	-	GH23	1
HA2171_ctg001_orf00647	-	-	GT1	1
HA2171_ctg001_orf00711	-	-	GH28	1
HA2171_ctg001_orf00718	-	-	GH13_31	1
HA2171_ctg002_orf00055	-	-	CBM50	1
HA2171_ctg002_orf00087	-	-	GH23	1
HA2171_ctg002_orf00110	-	-	GH23	1
HA2171_ctg002_orf00148	-	-	GT4	1
HA2171_ctg003_orf00140	-	-	GT47	1
HA2171_ctg004_orf00024	-	-	GT83	1
HA2171_ctg004_orf00056	-	-	GH13	1
HA2171_ctg004_orf00077	-	-	GT0	1
HA2171_ctg004_orf00126	-	-	GH28	1
HA2171_ctg004_orf00189	-	-	GT2	1
HA2171_ctg005_orf00002	-	-	GH28	1
HA2171_ctg005_orf00056	-	-	GT2	1
HA2171_ctg005_orf00083	-	-	GT4	1
HA2171_ctg005_orf00102	-	-	GH13	1
HA2171_ctg005_orf00132	-	-	GH130_1	1
HA2171_ctg005_orf00137	-	-	CBM50	1
HA2171_ctg005_orf00164	-	-	GH13_31	1
HA2171_ctg005_orf00166	-	-	GH13_23	1
HA2171_ctg006_orf00033	-	-	CE8	1
HA2171_ctg006_orf00038	-	-	GT2	1
HA2171_ctg006_orf00101	-	-	GH23	1
HA2171_ctg006_orf00121	-	-	GH0	1
HA2171_ctg007_orf00047	-	-	GT58	1
HA2171_ctg007_orf00065	-	-	GH84	1
HA2171_ctg008_orf00025	-	-	GH13_11	1
HA2171_ctg008_orf00122	-	-	GH38	1
HA2171_ctg010_orf00031	-	-	GH1	1
HA2171_ctg011_orf00015	-	-	GH23	1
Notes: The blue color in the table indicates CAZymes that are annotated by all three tools.

## Sheet: Table S4
Table S4. The distribution of carbohydrate utilization related genes in the genomes of strain A. stercorihominis ATCC BAA-858T was analyzed using three dbCAN3 tools.
Gene ID	HMMER	dbCAN_sub	DIAMOND	Tools
EDS71584.1	GT4(190-345)	GT4_e3010	GT4	3
EDS71586.1	GH177(2-306)	GH109_e2	-	2
EDS71866.1	GH25(39-213)	GH25_e34	-	2
EDS71944.1	GT51(52-229)	GT51_e132	-	2
EDS71945.1	GH73(80-211)	GH73_e240	-	2
EDS71989.1	CE7(6-316)	CE7_e8	-	2
EDS72433.1	GH25(83-269)	GH25_e238	-	2
EDS72471.1	PL9_2(58-272)	PL9_e18	-	2
EDS72483.1	CE4(147-281)	CE4_e275	-	2
EDS72594.1	GH179(24-144)	-	-	1
EDS72619.1	CE7(4-289)	CE7_e8	-	2
EDS72733.1	GT51(112-275)	GT51_e59	GT51	3
EDS72796.1	GT2(2-114)	GT2	GT2	3
EDS73156.1	GT2(5-164)	GT2	GT2	3
EDS73249.1	GH73(345-457)	GH73_e227	-	2
EDS73295.1	CE4(68-194)	CE4_e362	-	2
EDS73302.1	GT28(191-354)	GT28_e1	-	2
EDS73438.1	CE4(263-376)	CE4_e347	CE4	3
EDS73526.1	CE4(41-156)	CE4_e156	-	2
EDS73527.1	GT28(182-326)	GT28_e144	GT28	3
EDS71407.1	-	CE4_e2	-	1
EDS71539.1	-	GT2	-	1
EDS71588.1	-	GT4_e2484	GT4	2
EDS73041.1	-	GT2	-	1
EDS73248.1	-	GH73_e227	-	1
EDS73379.1	-	GH73_e206	-	1
EDS71357.1	-	-	CBM50	1
EDS71440.1	-	-	GH13_23	1
EDS71442.1	-	-	GH13_31	1
EDS71501.1	-	-	GT2	1
EDS71587.1	-	-	GT4	1
EDS71700.1	-	-	GH28	1
EDS71743.1	-	-	GT47	1
EDS71819.1	-	-	GT2	1
EDS71911.1	-	-	GH1	1
EDS71964.1	-	-	GH27	1
EDS71994.1	-	-	GT4	1
EDS72192.1	-	-	CBM50	1
EDS72326.1	-	-	GT2	1
EDS72425.1	-	-	GH28	1
EDS72498.1	-	-	GT58	1
EDS72516.1	-	-	GH84	1
EDS72532.1	-	-	GH13	1
EDS72541.1	-	-	GT83	1
EDS72639.1	-	-	GH13_11	1
EDS72742.1	-	-	GT1	1
EDS72743.1	-	-	GT1	1
EDS72807.1	-	-	CBM50	1
EDS72827.1	-	-	CE8	1
EDS72863.1	-	-	GT2	1
EDS72960.1	-	-	CBM50	1
EDS73059.1	-	-	GH13_30	1
EDS73163.1	-	-	GH13_31	1
EDS73221.1	-	-	GH28	1
EDS73317.1	-	-	GH5_11	1
EDS73377.1	-	-	GH23	1
EDS73382.1	-	-	CBM50	1
EDS73419.1	-	-	GH13	1
EDS73507.1	-	-	GT2	1
EDS73625.1	-	-	GT4	1
EDS73666.1	-	-	GH38	1
Notes: The blue color in the table indicates CAZymes that are annotated by all three tools.

## Sheet: Table S5
Table S5. The distribution of carbohydrate utilization related genes in the genomes of strain P. faecis HA2172T was analyzed using three dbCAN3 tools.
Gene ID	HMMER	dbCAN_sub	DIAMOND	Tools
HA2172_ctg002_orf00075	CBM48(22-103)+GH13_9(171-464)	CBM48_e87+GH13_e200	CBM48+GH13_9	3
HA2172_ctg002_orf00079	GT35(104-814)	GT35_e0	GT35	3
HA2172_ctg002_orf00082	GT5(8-474)	GT5_e9	GT5	3
HA2172_ctg002_orf00084	GH13_39(180-511)	CBM34_e3+GH13_e89	GH13_39	3
HA2172_ctg002_orf00212	GT28(189-355)	GT28_e1	GT28	3
HA2172_ctg002_orf00501	GT2(46-269)	GT2	GT2	3
HA2172_ctg002_orf00623	GT2(12-175)	GT2	GT2	3
HA2172_ctg002_orf00653	GH25(5-172)	GH25_e264	-	2
HA2172_ctg007_orf00218	GT51(248-430)	GT51_e125	GT51	3
HA2172_ctg012_orf00133	GT2(5-124)	GT2	GT2	3
HA2172_ctg015_orf00019	GT28(211-362)	GT28_e157	GT28	3
HA2172_ctg015_orf00069	GT2(3-173)	GT2	-	2
HA2172_ctg015_orf00074	GT2(8-131)	GT2	-	2
HA2172_ctg015_orf00079	GT111(13-232)	GT111_e25	GT111	3
HA2172_ctg015_orf00080	GT2(6-113)	GT2	-	2
HA2172_ctg015_orf00082	GT4(62-205)	GT4_e2639	-	2
HA2172_ctg015_orf00084	GT113(13-357)	GT113_e24	GT113	3
HA2172_ctg015_orf00093	GT2(6-159)	GT2	GT2	3
HA2172_ctg015_orf00101	CBM13(50-175)+CBM13(188-319)+CBM13(334-473)+CBM13(482-625)+GH25(630-814)	CBM13_e31+CBM13_e31+CBM13_e31+CBM13_e31+GH25_e177	-	2
HA2172_ctg016_orf00013	CBM13(220-353)+CBM13(366-501)	CBM13_e31+CBM13_e31	-	2
HA2172_ctg020_orf00015	GH13_9(163-452)	CBM48_e2+GH13_e200	CBM48+GH13_9	3
HA2172_ctg024_orf00027	CE4(46-152)	CE4_e347	-	2
HA2172_ctg024_orf00050	GH166(9-225)	GH166_e3	GH166	3
HA2172_ctg026_orf00039	AA4(12-235)	AA4_e1	-	2
HA2172_ctg027_orf00042	GH77(31-511)	GH77_e1	GH77	3
HA2172_ctg007_orf00138	-	GH23_e928	GH23	2
HA2172_ctg015_orf00076	-	GT2	-	1
HA2172_ctg021_orf00048	-	GH23_e928	-	1
HA2172_ctg025_orf00029	-	GH18_e308	-	1
HA2172_ctg002_orf00080	-	-	CBM48+GH13_9	1
HA2172_ctg002_orf00695	-	-	GH13_31	1
HA2172_ctg006_orf00114	-	-	GH130_1	1
HA2172_ctg006_orf00263	-	-	GH84	1
HA2172_ctg007_orf00003	-	-	GH127	1
HA2172_ctg007_orf00192	-	-	GT83	1
HA2172_ctg011_orf00002	-	-	GH28	1
HA2172_ctg013_orf00059	-	-	GH13_11	1
HA2172_ctg015_orf00004	-	-	GT4	1
HA2172_ctg015_orf00022	-	-	GH13	1
HA2172_ctg015_orf00025	-	-	GT2	1
HA2172_ctg015_orf00046	-	-	GH5_11	1
HA2172_ctg015_orf00048	-	-	CBM50	1
HA2172_ctg016_orf00007	-	-	CE8	1
HA2172_ctg016_orf00021	-	-	GT1	1
HA2172_ctg016_orf00041	-	-	GT2	1
HA2172_ctg016_orf00045	-	-	GT4	1
HA2172_ctg016_orf00080	-	-	GH130	1
HA2172_ctg017_orf00097	-	-	GT58	1
HA2172_ctg018_orf00028	-	-	GT2	1
HA2172_ctg018_orf00055	-	-	GH13	1
HA2172_ctg018_orf00085	-	-	GH28	1
HA2172_ctg019_orf00029	-	-	GH13_23	1
HA2172_ctg019_orf00034	-	-	GH13_31	1
HA2172_ctg020_orf00032	-	-	GT2	1
HA2172_ctg020_orf00049	-	-	CBM50	1
HA2172_ctg022_orf00016	-	-	GH13_30	1
HA2172_ctg022_orf00032	-	-	GT1	1
HA2172_ctg023_orf00022	-	-	GH27	1
HA2172_ctg024_orf00020	-	-	GT2	1
HA2172_ctg026_orf00059	-	-	GH1	1
HA2172_ctg026_orf00065	-	-	GH38	1
HA2172_ctg027_orf00041	-	-	GH28	1
HA2172_ctg027_orf00053	-	-	GH23	1
HA2172_ctg031_orf00060	-	-	GT2	1
HA2172_ctg031_orf00063	-	-	GT2	1
Notes: The blue color in the table indicates CAZymes that are annotated by all three tools.

## Sheet: Table S6
Table S6. The distribution of carbohydrate utilization related genes in the genomes of strain P. alactolyticus ATCC 23263T was analyzed using three dbCAN3 tools.
Gene ID	HMMER	dbCAN_sub	DIAMOND	Tools
EFV00686.1	GH23(103-237)	GH23_e928	-	2
EFV01149.1	GH166(54-270)	GH166_e3	GH166	3
EFV01165.1	CE4(77-183)	CE4_e347	-	2
EFV01367.1	AA4(12-235)	AA4_e1	-	2
EFV01666.1	GT28(189-354)	GT28_e1	GT28	3
EFV01830.1	GT2(46-269)	GT2	GT2	3
EFV01856.1	GH25(6-164)+CBM50(259-301)	GH25_e264+CBM50_e560	-	2
EFV01863.1	CBM13(6-96)+CBM13(111-208)	CBM13_e31+CBM13_e31+CBM13_e60	-	2
EFV02054.1	GT28(205-356)	GT28_e157	GT28	3
EFV02239.1	GH77(32-512)	GH77_e1	GH77	3
EFV02270.1	CBM13(15-137)+CBM13(150-281)+CBM13(296-435)+CBM13(444-579)+GH25(591-775)	CBM13_e31+CBM13_e31+CBM13_e31+CBM13_e31+GH25_e177	-	2
EFV02278.1	GT2(15-168)	GT2	GT2	3
EFV02280.1	GT2(5-143)	GT2	-	2
EFV02288.1	GT2(11-189)	GT2	GT2	3
EFV02291.1	GT4(203-306)	GT4_e3619	GT4	3
EFV02292.1	GT2(9-174)	GT2	-	2
EFV02293.1	GT111(13-232)	GT111_e25	GT111	3
EFV02297.1	GT2(8-132)	GT2	-	2
EFV02300.1	GT2(3-174)	GT2	-	2
EFV02338.1	CBM13(268-395)	CBM13_e31+CBM13_e31	-	2
EFV02399.1	GH13_9(163-452)	CBM48_e87+GH13_e200	CBM48+GH13_9	3
EFV02426.1	GH13_39(180-511)	CBM34_e3+GH13_e89	GH13_39	3
EFV02427.1	GT5(8-474)	GT5_e9	GT5	3
EFV02430.1	GT35(104-814)	GT35_e0	GT35	3
EFV02431.1	CBM48(22-103)+GH13_9(171-464)	CBM48_e87+GH13_e200	CBM48+GH13_9	3
EFV02492.1	GT51(248-430)	GT51_e125	GT51	3
EFV02295.1	-	GT2	-	1
EFV01011.1	-	-	GH130_1	1
EFV01098.1	-	-	GH84	1
EFV01169.1	-	-	GT2	1
EFV01180.1	-	-	GH28	1
EFV01354.1	-	-	GH13_11	1
EFV01398.1	-	-	GH38	1
EFV01402.1	-	-	GH1	1
EFV01468.1	-	-	GH13_31	1
EFV02019.1	-	-	GT2	1
EFV02021.1	-	-	GT4	1
EFV02046.1	-	-	GH130	1
EFV02066.1	-	-	GT4	1
EFV02100.1	-	-	GH13_30	1
EFV02110.1	-	-	GT1	1
EFV02142.1	-	-	CBM50	1
EFV02143.1	-	-	GH5_11	1
EFV02158.1	-	-	GT2	1
EFV02160.1	-	-	GH13	1
EFV02186.1	-	-	GH13	1
EFV02210.1	-	-	GT2	1
EFV02233.1	-	-	GH23	1
EFV02240.1	-	-	GH28	1
EFV02333.1	-	-	GT1	1
EFV02341.1	-	-	CE8	1
EFV02353.1	-	-	GH28	1
EFV02387.1	-	-	GT2	1
EFV02405.1	-	-	GH127	1
EFV02422.1	-	-	CBM50	1
EFV02429.1	-	-	CBM48+GH13_9	1
EFV02510.1	-	-	GT83	1
EFV02722.1	-	-	GT58	1
EFV02785.1	-	-	GH13_31	1
EFV02787.1	-	-	GH13_23	1
EFV02804.1	-	-	GT2	1
EFV02806.1	-	-	GT2	1
EFV02857.1	-	-	GH27	1
Notes: The blue color in the table indicates CAZymes that are annotated by all three tools.

## Sheet: Table S7
Table S7. The distribution of carbohydrate utilization related genes in the genomes of strain P. porci DSM 106894T was analyzed using three dbCAN3 tools.
Gene ID	HMMER	dbCAN_sub	DIAMOND	Tools
MSS18922.1	GT2(46-271)	GT2	GT2	3
MSS19034.1	GT28(188-359)	GT28_e1	GT28	3
MSS19096.1	GH13_39(184-515)	CBM34_e3+GH13_e89	GH13_39	3
MSS19097.1	GT5(5-471)	GT5_e9	GT5	3
MSS19100.1	GT35(101-812)	GT35_e0	GT35	3
MSS19101.1	CBM48(22-102)+GH13_9(172-465)	CBM48_e2+GH13_e200	CBM48+GH13_9	3
MSS19120.1	GH3(37-251)	GH3_e197	GH3	3
MSS19242.1	CBM13(54-181)+CBM13(256-377)+CBM13(391-545)	CBM13_e31+CBM13_e203+CBM13_e31	-	2
MSS19368.1	GH13_9(166-453)	GH13_e200	CBM48+GH13_9	3
MSS19422.1	AA4(11-233)	AA4_e0	-	2
MSS19462.1	GH25(25-183)	GH25_e264	-	2
MSS19474.1	GH3(125-354)	GH3_e219	GH3	3
MSS19547.1	GT28(203-360)	GT28_e54	GT28	3
MSS19569.1	GH25(54-230)	GH25_e243	-	2
MSS19578.1	GT111(10-230)	GT111_e25	GT111	3
MSS19579.1	GT2(7-146)	GT2	-	2
MSS19580.1	GT4(193-337)	GT4_e2639	GT4	3
MSS19582.1	GT113(15-351)	GT113_e7	GT113	3
MSS19587.1	GT2(6-169)	GT2	GT2	3
MSS19589.1	GT2(6-159)	GT2	GT2	3
MSS19591.1	CBM13(54-171)+CBM13(337-475)+CBM13(483-618)+GH25(630-813)	CBM13_e31+CBM13_e31+CBM13_e31+CBM13_e31+GH25_e177	-	2
MSS19662.1	GT51(189-373)	GT51_e125	GT51	3
MSS19670.1	GH77(26-510)	GH77_e1	GH77	3
MSS19758.1	GH5_2(107-346)	GH5_e326	CBM2+GH5_2	3
MSS19837.1	CE4(71-182)	CE4_e347	-	2
MSS19929.1	CBM13(278-418)	CBM13_e31	-	2
MSS20011.1	CBM13(112-230)+CBM13(179-284)+CBM13(288-425)+CBM13(435-575)	CBM13_e31+CBM13_e31+CBM13_e31+CBM13_e297+CBM13_e203	-	2
MSS20117.1	GT2(24-141)	GT2	GT2	3
MSS20119.1	GT4(172-323)	GT4_e1008	GT4	3
MSS20121.1	GT2(7-179)	GT2	-	2
MSS20123.1	GT32(20-96)	GT32_e28	GT32	3
MSS20124.1	GT2(58-185)	GT2	GT2	3
MSS20129.1	GH109(128-273)	-	-	1
MSS20164.1	GT4(319-455)	GT4_e945	GT4	3
MSS20334.1	GH13_20(57-347)	GH13_e141	GH13	3
MSS20444.1	AA4(8-236)	AA4_e1	-	2
MSS20567.1	GH32(11-322)	GH32_e76	GH32	3
MSS20609.1	GT2(221-398)	GT2	GT2	3
MSS20610.1	CE4(817-959)	CE4_e54	-	2
MSS18876.1	-	GH23_e422	-	1
MSS19991.1	-	GH23_e928	-	1
MSS20607.1	-	GH18_e17	-	1
MSS18935.1	-	-	GT58	1
MSS18993.1	-	-	GH127	1
MSS19099.1	-	-	CBM48+GH13_9	1
MSS19125.1	-	-	GH13	1
MSS19202.1	-	-	GH38	1
MSS19206.1	-	-	GH1	1
MSS19215.1	-	-	GH28	1
MSS19272.1	-	-	CBM50	1
MSS19471.1	-	-	GH28	1
MSS19515.1	-	-	GH152	1
MSS19538.1	-	-	GH13_31	1
MSS19549.1	-	-	GH13	1
MSS19550.1	-	-	GT2	1
MSS19612.1	-	-	CBM50	1
MSS19627.1	-	-	GH13_30	1
MSS19655.1	-	-	GT4	1
MSS19664.1	-	-	GH5_11	1
MSS19665.1	-	-	CBM50	1
MSS19669.1	-	-	GH28	1
MSS19676.1	-	-	GH23	1
MSS19746.1	-	-	GH13_11	1
MSS19900.1	-	-	GT1	1
MSS19906.1	-	-	GT4	1
MSS19908.1	-	-	GT2	1
MSS19924.1	-	-	GH130	1
MSS19934.1	-	-	CE8	1
MSS19940.1	-	-	GT2	1
MSS19963.1	-	-	GT2	1
MSS20055.1	-	-	GH84	1
MSS20118.1	-	-	GT4	1
MSS20165.1	-	-	GT8	1
MSS20186.1	-	-	GH27	1
MSS20250.1	-	-	GH13_31	1
MSS20252.1	-	-	GH13_23	1
MSS20295.1	-	-	GT83	1
MSS20503.1	-	-	GH130_1	1
MSS20566.1	-	-	GH13_31	1
Notes: The blue color in the table indicates CAZymes that are annotated by all three tools.

## Sheet: Table S8
Table S8. Genome annotations of HA2171T, HA2172T, and related species were validated using NCBI nr and CAZy databases.
A. butyriciformans HA2171T						A. stercorihominis ATCC BAA-858T						P. faecis HA2172T						P. alactolyticus ATCC 23263T						P. porci DSM 106894T
Annotations of nr database			Annotations of Cazy database			Annotations of nr database			Annotations of Cazy database			Annotations of nr database			Annotations of Cazy database			Annotations of nr database			Annotations of Cazy database			Annotations of nr database			Annotations of Cazy database
Match sequence ID	Top hit	Identitiesy%	Gene ID	All hits	Tools	Match sequence ID	Top hit	Identitiesy%	Gene ID	All hits	Tools	Match sequence ID	Top hit	Identitiesy%	Gene ID	All hits	Tools	Match sequence ID	Top hit	Identitiesy%	Gene ID	All hits	Tools	Match sequence ID	Top hit	Identitiesy%	Gene ID	All hits	Tools
WP_329379601.1	polysaccharide deacetylase family protein [Anaerofustis sp. HA2171]	100	HA2171_ctg001_orf00035	CE4	HMMER; dbCAN_sub	WP_007049827.1	branched-chain amino acid ABC transporter permease [Anaerofustis stercorihominis]EDS71357.1 branched-chain amino acid ABC transporter, permease protein [Anaerofustis stercorihominis DSM 17244]MCQ4794754.1 branched-chain amino acid ABC transporter permease [Anaerofustis stercorihominis]	100	EDS71357.1	CBM50	DIAMOND	WP_329885813.1	1,4-alpha-glucan branching protein GlgB [Pseudoramibacter sp. HA2172]	100	HA2172_ctg002_orf00075	CBM48+GH13	HMMER; dbCAN_sub; DIAMOND	EFV00686.1	hypothetical protein HMP0721_2135 [Pseudoramibacter alactolyticus ATCC 23263]	100	EFV00686.1	GH23	HMMER; dbCAN_sub	WP_154575287.1	peptidoglycan amidohydrolase family protein [Pseudoramibacter porci]MSS18876.1 transglycosylase SLT domain-containing protein [Pseudoramibacter porci]	100	MSS18876.1	GH23	dbCAN_sub
WP_329379604.1	glycosyltransferase [Anaerofustis sp. HA2171]	100	HA2171_ctg001_orf00037	GT28	HMMER; dbCAN_sub; DIAMOND	WP_007049877.1	immunoglobulin-like domain-containing protein [Anaerofustis stercorihominis]EDS71407.1 polysaccharide deacetylase [Anaerofustis stercorihominis DSM 17244]	100	EDS71407.1	CE4	dbCAN_sub	WP_329885814.1	glycogen/starch/alpha-glucan phosphorylase [Pseudoramibacter sp. HA2172]	100	HA2172_ctg002_orf00079	GT35	HMMER; dbCAN_sub; DIAMOND	WP_006599172.1	phospho-sugar mutase [Pseudoramibacter alactolyticus]EFV01011.1 phosphoglucomutase/phosphomannomutase, alpha/beta/alpha domain II [Pseudoramibacter alactolyticus ATCC 23263]	100	EFV01011.1	GH130	DIAMOND	MSS18922.1	glycosyltransferase [Pseudoramibacter porci]	100	MSS18922.1	GT2	HMMER; dbCAN_sub; DIAMOND
WP_329379643.1	valine--tRNA ligase [Anaerofustis sp. HA2171]	100	HA2171_ctg001_orf00052	GH5	DIAMOND	WP_007049910.1	bifunctional phosphoribosylaminoimidazolecarboxamide formyltransferase/IMP cyclohydrolase [Anaerofustis stercorihominis]EDS71440.1 phosphoribosylaminoimidazolecarboxamide formyltransferase/IMP cyclohydrolase [Anaerofustis stercorihominis DSM 17244]MCQ4795392.1 bifunctional phosphoribosylaminoimidazolecarboxamide formyltransferase/IMP cyclohydrolase [Anaerofustis stercorihominis]	100	EDS71440.1	GH13	DIAMOND	WP_329885815.1	glucose-1-phosphate adenylyltransferase [Pseudoramibacter sp. HA2172]	100	HA2172_ctg002_orf00080	CBM48+GH13	DIAMOND	EFV01098.1	methionine--tRNA ligase [Pseudoramibacter alactolyticus ATCC 23263]	100	EFV01098.1	GH84	DIAMOND	WP_154575344.1	F0F1 ATP synthase subunit beta [Pseudoramibacter porci]MSS18935.1 F0F1 ATP synthase subunit beta [Pseudoramibacter porci]	100	MSS18935.1	GT58	DIAMOND
WP_329379712.1	undecaprenyldiphospho-muramoylpentapeptide beta-N-acetylglucosaminyltransferase [Anaerofustis sp. HA2171]	100	HA2171_ctg001_orf00079	GT28	HMMER; dbCAN_sub; DIAMOND	WP_007049912.1	phosphoribosylformylglycinamidine cyclo-ligase [Anaerofustis stercorihominis]EDS71442.1 phosphoribosylformylglycinamidine cyclo-ligase [Anaerofustis stercorihominis DSM 17244]MCQ4795394.1 phosphoribosylformylglycinamidine cyclo-ligase [Anaerofustis stercorihominis]	100	EDS71442.1	GH13	DIAMOND	WP_329885817.1	glycogen synthase GlgA [Pseudoramibacter sp. HA2172]	100	HA2172_ctg002_orf00082	GT5	HMMER; dbCAN_sub; DIAMOND	EFV01149.1	hypothetical-related protein [Pseudoramibacter alactolyticus ATCC 23263]MBM6968511.1 endo alpha-1,4 polygalactosaminidase [Pseudoramibacter alactolyticus]	100	EFV01149.1	GH166	HMMER; dbCAN_sub; DIAMOND	WP_154575397.1	four-carbon acid sugar kinase family protein [Pseudoramibacter porci]MSS18993.1 hydroxyacid dehydrogenase [Pseudoramibacter porci]	100	MSS18993.1	GH127	DIAMOND
WP_329379736.1	leucine--tRNA ligase [Anaerofustis sp. HA2171]	100	HA2171_ctg001_orf00089	GT4	DIAMOND	WP_007049971.1	translation initiation factor IF-2 [Anaerofustis stercorihominis]EDS71501.1 translation initiation factor IF-2 [Anaerofustis stercorihominis DSM 17244]MCQ4796436.1 translation initiation factor IF-2 [Anaerofustis stercorihominis]	100	EDS71501.1	GT2	DIAMOND	WP_329885818.1	glycoside hydrolase family 13 protein [Pseudoramibacter sp. HA2172]	100	HA2172_ctg002_orf00084	GH13	HMMER; dbCAN_sub; DIAMOND	WP_006599326.1	polysaccharide deacetylase family protein [Pseudoramibacter alactolyticus]EFV01165.1 polysaccharide deacetylase [Pseudoramibacter alactolyticus ATCC 23263]MBM6967989.1 polysaccharide deacetylase [Pseudoramibacter alactolyticus]	100	EFV01165.1	CE4	HMMER; dbCAN_sub	WP_154575434.1	undecaprenyldiphospho-muramoylpentapeptide beta-N-acetylglucosaminyltransferase [Pseudoramibacter porci]MSS19034.1 undecaprenyldiphospho-muramoylpentapeptide beta-N-acetylglucosaminyltransferase [Pseudoramibacter porci]	100	MSS19034.1	GT28	HMMER; dbCAN_sub; DIAMOND
WP_329379750.1	delta-lactam-biosynthetic de-N-acetylase [Anaerofustis sp. HA2171]	100	HA2171_ctg001_orf00095	CE4	HMMER; dbCAN_sub	EDS71539.1	hypothetical protein ANASTE_01241 [Anaerofustis stercorihominis DSM 17244]	100	EDS71539.1	GT2	dbCAN_sub	WP_329885885.1	undecaprenyldiphospho-muramoylpentapeptide beta-N-acetylglucosaminyltransferase [Pseudoramibacter sp. HA2172]	100	HA2172_ctg002_orf00212	GT28	HMMER; dbCAN_sub; DIAMOND	EFV01169.1	pyruvate synthase [Pseudoramibacter alactolyticus ATCC 23263]	100	EFV01169.1	GT2	DIAMOND	WP_154575492.1	alpha-amylase family glycosyl hydrolase [Pseudoramibacter porci]MSS19096.1 glycoside hydrolase family 13 protein [Pseudoramibacter porci]	100	MSS19096.1	GH13	HMMER; dbCAN_sub; DIAMOND
WP_329379835.1	glucosaminidase domain-containing protein [Anaerofustis sp. HA2171]	100	HA2171_ctg001_orf00130	GH73	HMMER; dbCAN_sub	WP_007050054.1	glycosyltransferase [Anaerofustis stercorihominis]EDS71584.1 glycosyltransferase, group 1 family protein [Anaerofustis stercorihominis DSM 17244]MCQ4796357.1 glycosyltransferase [Anaerofustis stercorihominis]	100	EDS71584.1	GT4	HMMER; dbCAN_sub; DIAMOND	WP_329886042.1	glycosyltransferase family 2 protein [Pseudoramibacter sp. HA2172]	100	HA2172_ctg002_orf00501	GT2	HMMER; dbCAN_sub; DIAMOND	WP_006598983.1	proline--tRNA ligase [Pseudoramibacter alactolyticus]EFV01180.1 proline--tRNA ligase [Pseudoramibacter alactolyticus ATCC 23263]	100	EFV01180.1	GH28	DIAMOND	WP_154575493.1	glycogen synthase GlgA [Pseudoramibacter porci]MSS19097.1 glycogen synthase GlgA [Pseudoramibacter porci]	100	MSS19097.1	GT5	HMMER; dbCAN_sub; DIAMOND
WP_329379840.1	glucosaminidase domain-containing protein [Anaerofustis sp. HA2171]	100	HA2171_ctg001_orf00132	GH73	dbCAN_sub	WP_007050056.1	Gfo/Idh/MocA family oxidoreductase [Anaerofustis stercorihominis]EDS71586.1 oxidoreductase, NAD-binding domain protein [Anaerofustis stercorihominis DSM 17244]MCQ4796355.1 Gfo/Idh/MocA family oxidoreductase [Anaerofustis stercorihominis]	100	EDS71586.1	GH109	HMMER; dbCAN_sub	WP_329886098.1	glycosyltransferase family 2 protein [Pseudoramibacter sp. HA2172]	100	HA2172_ctg002_orf00623	GT2	HMMER; dbCAN_sub; DIAMOND	WP_006599157.1	serine hydroxymethyltransferase [Pseudoramibacter alactolyticus]EFV01354.1 glycine hydroxymethyltransferase [Pseudoramibacter alactolyticus ATCC 23263]	100	EFV01354.1	GH13	DIAMOND	WP_154575495.1	glucose-1-phosphate adenylyltransferase [Pseudoramibacter porci]MSS19099.1 glucose-1-phosphate adenylyltransferase [Pseudoramibacter porci]	100	MSS19099.1	CBM48+GH13	DIAMOND
WP_329379935.1	glycosyltransferase family 2 protein [Anaerofustis sp. HA2171]	100	HA2171_ctg001_orf00171	GT2	HMMER; dbCAN_sub; DIAMOND	WP_007050057.1	nucleotide sugar dehydrogenase [Anaerofustis stercorihominis]EDS71587.1 nucleotide sugar dehydrogenase [Anaerofustis stercorihominis DSM 17244]MCQ4796354.1 nucleotide sugar dehydrogenase [Anaerofustis stercorihominis]	100	EDS71587.1	GT4	DIAMOND	WP_329886111.1	GH25 family lysozyme [Pseudoramibacter sp. HA2172]	100	HA2172_ctg002_orf00653	GH25	HMMER; dbCAN_sub	WP_006598952.1	FAD-binding oxidoreductase [Pseudoramibacter alactolyticus]EFV01367.1 putative glycolate oxidase, subunit GlcD [Pseudoramibacter alactolyticus ATCC 23263]MBM6968392.1 FAD-binding oxidoreductase [Pseudoramibacter alactolyticus]	100	EFV01367.1	AA4	HMMER; dbCAN_sub	WP_154575496.1	glycogen/starch/alpha-glucan phosphorylase [Pseudoramibacter porci]MSS19100.1 glycogen/starch/alpha-glucan phosphorylase [Pseudoramibacter porci]	100	MSS19100.1	GT35	HMMER; dbCAN_sub; DIAMOND
WP_329380055.1	pyruvate:ferredoxin (flavodoxin) oxidoreductase [Anaerofustis sp. HA2171]	100	HA2171_ctg001_orf00221	GT2	DIAMOND	WP_007050058.1	glycosyltransferase family 4 protein [Anaerofustis stercorihominis]EDS71588.1 glycosyltransferase, group 1 family protein [Anaerofustis stercorihominis DSM 17244]MCQ4796353.1 glycosyltransferase family 4 protein [Anaerofustis stercorihominis]	100	EDS71588.1	GT4	dbCAN_sub; DIAMOND	WP_329886127.1	phosphopyruvate hydratase [Pseudoramibacter sp. HA2172]	100	HA2172_ctg002_orf00695	GH13	DIAMOND	WP_006598935.1	elongation factor G [Pseudoramibacter alactolyticus]EFV01398.1 translation elongation factor G [Pseudoramibacter alactolyticus ATCC 23263]	100	EFV01398.1	GH38	DIAMOND	WP_154575497.1	1,4-alpha-glucan branching protein GlgB [Pseudoramibacter porci]MSS19101.1 1,4-alpha-glucan branching protein GlgB [Pseudoramibacter porci]	100	MSS19101.1	CBM48+GH13	HMMER; dbCAN_sub; DIAMOND
WP_329380295.1	bifunctional glycosyltransferase family 2/GtrA family protein [Anaerofustis sp. HA2171]	100	HA2171_ctg001_orf00318	GT2	HMMER; dbCAN_sub	WP_007050170.1	translation elongation factor 4 [Anaerofustis stercorihominis]EDS71700.1 GTP-binding protein LepA [Anaerofustis stercorihominis DSM 17244]MCQ4796243.1 translation elongation factor 4 [Anaerofustis stercorihominis]RGD75231.1 elongation factor 4 [Anaerofustis stercorihominis]	100	EDS71700.1	GH28	DIAMOND	WP_329886330.1	phospho-sugar mutase [Pseudoramibacter sp. HA2172]	100	HA2172_ctg006_orf00114	GH130	DIAMOND	WP_006598939.1	DNA-directed RNA polymerase subunit beta' [Pseudoramibacter alactolyticus]EFV01402.1 DNA-directed RNA polymerase, beta' subunit [Pseudoramibacter alactolyticus ATCC 23263]	100	EFV01402.1	GH1	DIAMOND	WP_154575515.1	glycoside hydrolase family 3 C-terminal domain-containing protein [Pseudoramibacter porci]MSS19120.1 glycosyl hydrolase [Pseudoramibacter porci]	100	MSS19120.1	GH3	HMMER; dbCAN_sub; DIAMOND
WP_329380570.1	DNA polymerase III subunit alpha [Anaerofustis sp. HA2171]	100	HA2171_ctg001_orf00445	GH13	DIAMOND	EDS71743.1	adenylosuccinate synthase [Anaerofustis stercorihominis DSM 17244]	100	EDS71743.1	GT47	DIAMOND	WP_329886400.1	methionine--tRNA ligase [Pseudoramibacter sp. HA2172]	100	HA2172_ctg006_orf00263	GH84	DIAMOND	WP_006598873.1	phosphopyruvate hydratase [Pseudoramibacter alactolyticus]EFV01468.1 phosphopyruvate hydratase [Pseudoramibacter alactolyticus ATCC 23263]	100	EFV01468.1	GH13	DIAMOND	WP_154575520.1	chaperonin GroEL [Pseudoramibacter porci]MSS19125.1 chaperonin GroEL [Pseudoramibacter porci]	100	MSS19125.1	GH13	DIAMOND
WP_329380606.1	heavy metal translocating P-type ATPase [Anaerofustis sp. HA2171]	100	HA2171_ctg001_orf00460	CBM50	DIAMOND	WP_007050289.1	pyruvate:ferredoxin (flavodoxin) oxidoreductase [Anaerofustis stercorihominis]EDS71819.1 pyruvate synthase [Anaerofustis stercorihominis DSM 17244]	100	EDS71819.1	GT2	DIAMOND	WP_329886468.1	four-carbon acid sugar kinase family protein [Pseudoramibacter sp. HA2172]	100	HA2172_ctg007_orf00003	GH127	DIAMOND	WP_006598483.1	undecaprenyldiphospho-muramoylpentapeptide beta-N-acetylglucosaminyltransferase [Pseudoramibacter alactolyticus]EFV01666.1 undecaprenyldiphospho-muramoylpentapeptide beta-N-acetylglucosaminyltransferase [Pseudoramibacter alactolyticus ATCC 23263]	100	EFV01666.1	GT28	HMMER; dbCAN_sub; DIAMOND	MSS19202.1	elongation factor G [Pseudoramibacter porci]	100	MSS19202.1	GH38	DIAMOND
WP_329380615.1	glycosyltransferase family 2 protein [Anaerofustis sp. HA2171]	100	HA2171_ctg001_orf00463	GT2	HMMER; dbCAN_sub; DIAMOND	EDS71866.1	glycosyl hydrolase family 25 [Anaerofustis stercorihominis DSM 17244]	100	EDS71866.1	GH25	HMMER; dbCAN_sub	MDE6232717.1	lysozyme family protein [Lachnospiraceae bacterium]	79.5	HA2172_ctg007_orf00138	GH23	dbCAN_sub; DIAMOND	WP_006598647.1	glycosyltransferase family 2 protein [Pseudoramibacter alactolyticus]EFV01830.1 glycosyltransferase, group 2 family protein [Pseudoramibacter alactolyticus ATCC 23263]	100	EFV01830.1	GT2	HMMER; dbCAN_sub; DIAMOND	WP_154575613.1	DNA-directed RNA polymerase subunit beta' [Pseudoramibacter porci]MSS19206.1 DNA-directed RNA polymerase subunit beta' [Pseudoramibacter porci]	100	MSS19206.1	GH1	DIAMOND
WP_329380676.1	4-alpha-glucanotransferase [Anaerofustis sp. HA2171]	100	HA2171_ctg001_orf00491	GH13	HMMER; dbCAN_sub; DIAMOND	EDS71911.1	DNA-directed RNA polymerase, beta' subunit [Anaerofustis stercorihominis DSM 17244]	100	EDS71911.1	GH1	DIAMOND	WP_329886652.1	aspartate--tRNA ligase [Pseudoramibacter sp. HA2172]	100	HA2172_ctg007_orf00192	GT83	DIAMOND	WP_006598673.1	GH25 family lysozyme [Pseudoramibacter alactolyticus]EFV01856.1 glycosyl hydrolase family 25 [Pseudoramibacter alactolyticus ATCC 23263]	100	EFV01856.1	GH25+CBM50	HMMER; dbCAN_sub	WP_154575621.1	proline--tRNA ligase [Pseudoramibacter porci]MSS19215.1 proline--tRNA ligase [Pseudoramibacter porci]	100	MSS19215.1	GH28	DIAMOND
MDD6043722.1	glycogen synthase GlgA [Eubacteriaceae bacterium]	73.8	HA2171_ctg001_orf00493	GT5	HMMER; dbCAN_sub; DIAMOND	WP_007050413.1	transglycosylase domain-containing protein [Anaerofustis stercorihominis]EDS71944.1 transglycosylase [Anaerofustis stercorihominis DSM 17244]	100	EDS71944.1	GT51	HMMER; dbCAN_sub	WP_329886614.1	transglycosylase domain-containing protein [Pseudoramibacter sp. HA2172]	100	HA2172_ctg007_orf00218	GT51	HMMER; dbCAN_sub; DIAMOND	WP_006598680.1	RICIN domain-containing protein [Pseudoramibacter alactolyticus]EFV01863.1 ricin-type beta-trefoil lectin domain protein [Pseudoramibacter alactolyticus ATCC 23263]	100	EFV01863.1	CBM13+CBM13+CBM13	HMMER; dbCAN_sub	WP_154575644.1	RICIN domain-containing protein [Pseudoramibacter porci]MSS19242.1 CHAP domain-containing protein [Pseudoramibacter porci]	100	MSS19242.1	CBM13+CBM13+CBM13	HMMER; dbCAN_sub
WP_329380682.1	glucose-1-phosphate adenylyltransferase [Anaerofustis sp. HA2171]	100	HA2171_ctg001_orf00495	CBM48+GH13	DIAMOND	WP_007050415.1	glucosaminidase domain-containing protein [Anaerofustis stercorihominis]EDS71945.1 hypothetical protein ANASTE_01649 [Anaerofustis stercorihominis DSM 17244]MCQ4796028.1 glucosaminidase domain-containing protein [Anaerofustis stercorihominis]RGD75010.1 hypothetical protein DW687_01425 [Anaerofustis stercorihominis]	100	EDS71945.1	GH73	HMMER; dbCAN_sub	WP_329886654.1	proline--tRNA ligase [Pseudoramibacter sp. HA2172]	100	HA2172_ctg011_orf00002	GH28	DIAMOND	WP_006598209.1	NADP-specific glutamate dehydrogenase [Pseudoramibacter alactolyticus]EFV02019.1 Glu/Leu/Phe/Val dehydrogenase, dimerization domain protein [Pseudoramibacter alactolyticus ATCC 23263]	100	EFV02019.1	GT2	DIAMOND	WP_154575672.1	heavy metal translocating P-type ATPase [Pseudoramibacter porci]MSS19272.1 heavy metal translocating P-type ATPase [Pseudoramibacter porci]	100	MSS19272.1	CBM50	DIAMOND
WP_329380685.1	glycogen/starch/alpha-glucan phosphorylase [Anaerofustis sp. HA2171]	100	HA2171_ctg001_orf00496	GT35	HMMER; dbCAN_sub; DIAMOND	WP_007050434.1	cysteine--tRNA ligase [Anaerofustis stercorihominis]EDS71964.1 cysteine--tRNA ligase [Anaerofustis stercorihominis DSM 17244]MCQ4796009.1 cysteine--tRNA ligase [Anaerofustis stercorihominis]	100	EDS71964.1	GH27	DIAMOND	WP_329886829.1	glycosyltransferase family 2 protein [Pseudoramibacter sp. HA2172]	100	HA2172_ctg012_orf00133	GT2	HMMER; dbCAN_sub; DIAMOND	WP_006598211.1	leucine--tRNA ligase [Pseudoramibacter alactolyticus]EFV02021.1 leucine--tRNA ligase [Pseudoramibacter alactolyticus ATCC 23263]	100	EFV02021.1	GT4	DIAMOND	WP_154575764.1	1,4-alpha-glucan branching protein GlgB [Pseudoramibacter porci]MSS19368.1 1,4-alpha-glucan branching protein GlgB [Pseudoramibacter porci]	100	MSS19368.1	CBM48+GH13	HMMER; dbCAN_sub; DIAMOND
WP_329380688.1	1,4-alpha-glucan branching protein GlgB [Anaerofustis sp. HA2171]	100	HA2171_ctg001_orf00497	CBM48+GH13	HMMER; dbCAN_sub; DIAMOND	WP_007050459.1	acetylxylan esterase [Anaerofustis stercorihominis]EDS71989.1 acetyl xylan esterase (AXE1) [Anaerofustis stercorihominis DSM 17244]MCQ4795960.1 acetylxylan esterase [Anaerofustis stercorihominis]RGD74967.1 acetylxylan esterase [Anaerofustis stercorihominis]	100	EDS71989.1	CE7	HMMER; dbCAN_sub	WP_329886905.1	serine hydroxymethyltransferase [Pseudoramibacter sp. HA2172]	99.7	HA2172_ctg013_orf00059	GH13	DIAMOND	WP_006598236.1	V-type ATP synthase subunit B [Pseudoramibacter alactolyticus]EFV02046.1 ATP synthase ab domain protein [Pseudoramibacter alactolyticus ATCC 23263]	100	EFV02046.1	GH130	DIAMOND	WP_154575830.1	FAD-linked oxidase C-terminal domain-containing protein [Pseudoramibacter porci]MSS19422.1 FAD-binding protein [Pseudoramibacter porci]	100	MSS19422.1	AA4	HMMER; dbCAN_sub
WP_329380694.1	phospho-sugar mutase [Anaerofustis sp. HA2171]	100	HA2171_ctg001_orf00499	GH130	DIAMOND	WP_007050464.1	ATP-dependent chaperone ClpB [Anaerofustis stercorihominis]EDS71994.1 ATP-dependent chaperone protein ClpB [Anaerofustis stercorihominis DSM 17244]MCQ4795955.1 ATP-dependent chaperone ClpB [Anaerofustis stercorihominis]	100	EDS71994.1	GT4	DIAMOND	WP_329887064.1	ATP-dependent chaperone ClpB [Pseudoramibacter sp. HA2172]	100	HA2172_ctg015_orf00004	GT4	DIAMOND	EFV02054.1	monogalactosyldiacylglycerol synthase, C-terminal domain protein [Pseudoramibacter alactolyticus ATCC 23263]	100	EFV02054.1	GT28	HMMER; dbCAN_sub; DIAMOND	WP_154575868.1	GH25 family lysozyme [Pseudoramibacter porci]MSS19462.1 hypothetical protein [Pseudoramibacter porci]	100	MSS19462.1	GH25	HMMER; dbCAN_sub
WP_138268544.1	helicase-related protein [Anaerofustis stercorihominis]	99.6	HA2171_ctg001_orf00626	GH23	DIAMOND	WP_007050662.1	calcium-translocating P-type ATPase, PMCA-type [Anaerofustis stercorihominis]EDS72192.1 calcium-translocating P-type ATPase, PMCA-type [Anaerofustis stercorihominis DSM 17244]	100	EDS72192.1	CBM50	DIAMOND	WP_329887074.1	glycosyltransferase [Pseudoramibacter sp. HA2172]	100	HA2172_ctg015_orf00019	GT28	HMMER; dbCAN_sub; DIAMOND	WP_006598256.1	ATP-dependent chaperone ClpB [Pseudoramibacter alactolyticus]EFV02066.1 ATP-dependent chaperone protein ClpB [Pseudoramibacter alactolyticus ATCC 23263]	100	EFV02066.1	GT4	DIAMOND	WP_154575876.1	threonine--tRNA ligase [Pseudoramibacter porci]MSS19471.1 threonine--tRNA ligase [Pseudoramibacter porci]	100	MSS19471.1	GH28	DIAMOND
WP_329381211.1	glucosaminidase domain-containing protein [Anaerofustis sp. HA2171]	100	HA2171_ctg001_orf00642	GH73	HMMER; dbCAN_sub; DIAMOND	WP_007050796.1	DNA translocase FtsK [Anaerofustis stercorihominis]EDS72326.1 FtsK/SpoIIIE family protein [Anaerofustis stercorihominis DSM 17244]	100	EDS72326.1	GT2	DIAMOND	WP_329887076.1	polyribonucleotide nucleotidyltransferase [Pseudoramibacter sp. HA2172]	100	HA2172_ctg015_orf00022	GH13	DIAMOND	WP_006598290.1	DNA polymerase III subunit alpha [Pseudoramibacter alactolyticus]EFV02100.1 DNA polymerase III, alpha subunit [Pseudoramibacter alactolyticus ATCC 23263]	100	EFV02100.1	GH13	DIAMOND	WP_154575879.1	glycoside hydrolase family 3 N-terminal domain-containing protein [Pseudoramibacter porci]MSS19474.1 glycoside hydrolase family 3 protein [Pseudoramibacter porci]	100	MSS19474.1	GH3	HMMER; dbCAN_sub; DIAMOND
WP_329381221.1	pyruvate, phosphate dikinase [Anaerofustis sp. HA2171]	100	HA2171_ctg001_orf00647	GT1	DIAMOND	WP_007050895.1	proline--tRNA ligase [Anaerofustis stercorihominis]EDS72425.1 proline--tRNA ligase [Anaerofustis stercorihominis DSM 17244]MCQ4795431.1 proline--tRNA ligase [Anaerofustis stercorihominis]	100	EDS72425.1	GH28	DIAMOND	WP_329887078.1	DNA translocase FtsK [Pseudoramibacter sp. HA2172]	100	HA2172_ctg015_orf00025	GT2	DIAMOND	WP_006598300.1	non-ribosomal peptide synthetase [Pseudoramibacter alactolyticus]EFV02110.1 putative bacitracin synthetase 1 [Pseudoramibacter alactolyticus ATCC 23263]	100	EFV02110.1	GT1	DIAMOND	WP_154575918.1	molecular chaperone HtpG [Pseudoramibacter porci]MSS19515.1 molecular chaperone HtpG [Pseudoramibacter porci]	100	MSS19515.1	GH152	DIAMOND
WP_329381241.1	transglycosylase domain-containing protein [Anaerofustis sp. HA2171]	100	HA2171_ctg001_orf00656	GT51	HMMER; dbCAN_sub; DIAMOND	EDS72433.1	glycosyl hydrolase family 25 [Anaerofustis stercorihominis DSM 17244]	100	EDS72433.1	GH25	HMMER; dbCAN_sub	WP_329887090.1	valine--tRNA ligase [Pseudoramibacter sp. HA2172]	100	HA2172_ctg015_orf00046	GH5	DIAMOND	EFV02142.1	putative potassium/sodium efflux P-type ATPase, fungal-type [Pseudoramibacter alactolyticus ATCC 23263]	100	EFV02142.1	CBM50	DIAMOND	WP_154575939.1	phosphopyruvate hydratase [Pseudoramibacter porci]MSS19538.1 phosphopyruvate hydratase [Pseudoramibacter porci]	100	MSS19538.1	GH13	DIAMOND
WP_329381379.1	threonine--tRNA ligase [Anaerofustis sp. HA2171]	100	HA2171_ctg001_orf00711	GH28	DIAMOND	WP_007050941.1	hypothetical protein [Anaerofustis stercorihominis]EDS72471.1 hypothetical protein ANASTE_02192 [Anaerofustis stercorihominis DSM 17244]MCQ4795289.1 hypothetical protein [Anaerofustis stercorihominis]	100	EDS72471.1	PL9	HMMER; dbCAN_sub	WP_329887091.1	cation-translocating P-type ATPase [Pseudoramibacter sp. HA2172]	99.9	HA2172_ctg015_orf00048	CBM50	DIAMOND	WP_006598163.1	valine--tRNA ligase [Pseudoramibacter alactolyticus]EFV02143.1 valine--tRNA ligase [Pseudoramibacter alactolyticus ATCC 23263]	100	EFV02143.1	GH5	DIAMOND	WP_154575959.1	glycosyltransferase [Pseudoramibacter porci]MSS19547.1 galactosyldiacylglycerol synthase [Pseudoramibacter porci]	100	MSS19547.1	GT28	HMMER; dbCAN_sub; DIAMOND
WP_329381392.1	phosphopyruvate hydratase [Anaerofustis sp. HA2171]	100	HA2171_ctg001_orf00718	GH13	DIAMOND	EDS72483.1	polysaccharide deacetylase [Anaerofustis stercorihominis DSM 17244]	100	EDS72483.1	CE4	HMMER; dbCAN_sub	WP_329887103.1	glycosyltransferase family 2 protein [Pseudoramibacter sp. HA2172]	100	HA2172_ctg015_orf00069	GT2	HMMER; dbCAN_sub	EFV02158.1	FtsK/SpoIIIE family protein [Pseudoramibacter alactolyticus ATCC 23263]	100	EFV02158.1	GT2	DIAMOND	WP_154575961.1	polyribonucleotide nucleotidyltransferase [Pseudoramibacter porci]MSS19549.1 polyribonucleotide nucleotidyltransferase [Pseudoramibacter porci]	100	MSS19549.1	GH13	DIAMOND
WP_329381707.1	calcium-translocating P-type ATPase, PMCA-type [Anaerofustis sp. HA2171]	100	HA2171_ctg002_orf00055	CBM50	DIAMOND	WP_007050968.1	F0F1 ATP synthase subunit beta [Anaerofustis stercorihominis]EDS72498.1 ATP synthase F1, beta subunit [Anaerofustis stercorihominis DSM 17244]MCQ4795263.1 F0F1 ATP synthase subunit beta [Anaerofustis stercorihominis]RGD73560.1 F0F1 ATP synthase subunit beta [Anaerofustis	100	EDS72498.1	GT58	DIAMOND	WP_329887106.1	glycosyltransferase family A protein [Pseudoramibacter sp. HA2172]	100	HA2172_ctg015_orf00074	GT2	HMMER; dbCAN_sub	WP_006598180.1	polyribonucleotide nucleotidyltransferase [Pseudoramibacter alactolyticus]EFV02160.1 polyribonucleotide nucleotidyltransferase [Pseudoramibacter alactolyticus ATCC 23263]	100	EFV02160.1	GH13	DIAMOND	WP_154575962.1	DNA translocase FtsK [Pseudoramibacter porci]MSS19550.1 DNA translocase FtsK [Pseudoramibacter porci]	100	MSS19550.1	GT2	DIAMOND
MSR93888.1	N-6 DNA methylase [Suipraeoptans intestinalis]	87.2	HA2171_ctg002_orf00087	GH23	DIAMOND	WP_007050986.1	methionine--tRNA ligase [Anaerofustis stercorihominis]EDS72516.1 methionine--tRNA ligase [Anaerofustis stercorihominis DSM 17244]MCQ4795247.1 methionine--tRNA ligase [Anaerofustis stercorihominis]	100	EDS72516.1	GH84	DIAMOND	WP_329887108.1	glycosyltransferase family 2 protein [Pseudoramibacter sp. HA2172]	100	HA2172_ctg015_orf00076	GT2	dbCAN_sub	WP_006598030.1	chaperonin GroEL [Pseudoramibacter alactolyticus]EFV02186.1 chaperonin GroL [Pseudoramibacter alactolyticus ATCC 23263]	100	EFV02186.1	GH13	DIAMOND	WP_154575980.1	GH25 family lysozyme [Pseudoramibacter porci]MSS19569.1 hypothetical protein [Pseudoramibacter porci]	100	MSS19569.1	GH25	HMMER; dbCAN_sub
WP_329381823.1	CHAP domain-containing protein [Anaerofustis sp. HA2171]	100	HA2171_ctg002_orf00110	GH23	DIAMOND	WP_007051002.1	chaperonin GroEL [Anaerofustis stercorihominis]EDS72532.1 chaperonin GroL [Anaerofustis stercorihominis DSM 17244]MCQ4795233.1 chaperonin GroEL [Anaerofustis stercorihominis]RGD73531.1 chaperonin GroEL [Anaerofustis stercorihominis]	100	EDS72532.1	GH13	DIAMOND	WP_329887110.1	DUF4422 domain-containing protein [Pseudoramibacter sp. HA2172]	100	HA2172_ctg015_orf00079	GT111	HMMER; dbCAN_sub; DIAMOND	WP_006598055.1	translation initiation factor IF-2 [Pseudoramibacter alactolyticus]EFV02210.1 translation initiation factor IF-2 [Pseudoramibacter alactolyticus ATCC 23263]	100	EFV02210.1	GT2	DIAMOND	WP_154575988.1	DUF4422 domain-containing protein [Pseudoramibacter porci]MSS19578.1 DUF4422 domain-containing protein [Pseudoramibacter porci]	100	MSS19578.1	GT111	HMMER; dbCAN_sub; DIAMOND
WP_329381922.1	ATP-dependent chaperone ClpB [Anaerofustis sp. HA2171]	100	HA2171_ctg002_orf00148	GT4	DIAMOND	EDS72541.1	aspartate--tRNA ligase [Anaerofustis stercorihominis DSM 17244]	100	EDS72541.1	GT83	DIAMOND	WP_329887111.1	glycosyltransferase [Pseudoramibacter sp. HA2172]	97.2	HA2172_ctg015_orf00080	GT2	HMMER; dbCAN_sub	EFV02233.1	peptide chain release factor 1 [Pseudoramibacter alactolyticus ATCC 23263]	100	EFV02233.1	GH23	DIAMOND	WP_154575989.1	glycosyltransferase family 2 protein [Pseudoramibacter porci]MSS19579.1 glycosyltransferase family 2 protein [Pseudoramibacter porci]	100	MSS19579.1	GT2	HMMER; dbCAN_sub
WP_329381926.1	acetylxylan esterase [Anaerofustis sp. HA2171]	100	HA2171_ctg002_orf00150	CE7	HMMER; dbCAN_sub	WP_007051064.1	Gfo/Idh/MocA family oxidoreductase [Anaerofustis stercorihominis]EDS72594.1 oxidoreductase, NAD-binding domain protein [Anaerofustis stercorihominis DSM 17244]	100	EDS72594.1	GH179(24-144)	HMMER	WP_329887112.1	glycosyltransferase family 1 protein [Pseudoramibacter sp. HA2172]	99.6	HA2172_ctg015_orf00082	GT4	HMMER; dbCAN_sub	WP_006598084.1	4-alpha-glucanotransferase [Pseudoramibacter alactolyticus]EFV02239.1 4-alpha-glucanotransferase [Pseudoramibacter alactolyticus ATCC 23263]	100	EFV02239.1	GH77	HMMER; dbCAN_sub; DIAMOND	WP_154575990.1	glycosyltransferase family 1 protein [Pseudoramibacter porci]MSS19580.1 glycosyltransferase family 1 protein [Pseudoramibacter porci]	100	MSS19580.1	GT4	HMMER; dbCAN_sub; DIAMOND
WP_075877379.1	MULTISPECIES: bifunctional lysozyme/C40 family peptidase [Bacillota]OUQ02732.1 peptidase P60 [Erysipelatoclostridium sp. An15]OUQ03055.1 peptidase P60 [Thomasclavelia spiroformis]QDW72642.1 peptidase P60 [Lachnospiraceae bacterium KGMB03038] RFD98518.1 peptidase P60 [Enterococcus faecium]	100	HA2171_ctg002_orf00304	GH23	dbCAN_sub; DIAMOND	EDS72619.1	acetyl xylan esterase (AXE1) [Anaerofustis stercorihominis DSM 17244]	100	EDS72619.1	CE7	HMMER; dbCAN_sub	WP_329887114.1	hypothetical protein [Pseudoramibacter sp. HA2172]	100	HA2172_ctg015_orf00084	GT113	HMMER; dbCAN_sub; DIAMOND	WP_006598085.1	translation elongation factor 4 [Pseudoramibacter alactolyticus]EFV02240.1 GTP-binding protein LepA [Pseudoramibacter alactolyticus ATCC 23263]	100	EFV02240.1	GH28	DIAMOND	WP_154575992.1	sugar transferase [Pseudoramibacter porci]MSS19582.1 sugar transferase [Pseudoramibacter porci]	100	MSS19582.1	GT113	HMMER; dbCAN_sub; DIAMOND
WP_329382739.1	GH25 family lysozyme [Anaerofustis sp. HA2171]	100	HA2171_ctg003_orf00036	GH25	HMMER; dbCAN_sub	WP_007051109.1	serine hydroxymethyltransferase [Anaerofustis stercorihominis]EDS72639.1 glycine hydroxymethyltransferase [Anaerofustis stercorihominis DSM 17244]	100	EDS72639.1	GH13	DIAMOND	WP_329887118.1	glycosyltransferase family 2 protein [Pseudoramibacter sp. HA2172]	100	HA2172_ctg015_orf00093	GT2	HMMER; dbCAN_sub; DIAMOND	WP_083798128.1	RICIN domain-containing protein [Pseudoramibacter alactolyticus]	100	EFV02270.1	CBM13+CBM1+CBM13+CBM13+GH25	HMMER; dbCAN_sub	WP_154575997.1	glycosyltransferase family 2 protein [Pseudoramibacter porci]MSS19587.1 glycosyltransferase family 2 protein [Pseudoramibacter porci]	100	MSS19587.1	GT2	HMMER; dbCAN_sub; DIAMOND
WP_329383254.1	adenylosuccinate synthase [Anaerofustis sp. HA2171]	100	HA2171_ctg003_orf00140	GT47	DIAMOND	WP_007048897.1	transglycosylase domain-containing protein [Anaerofustis stercorihominis]EDS72733.1 transglycosylase [Anaerofustis stercorihominis DSM 17244]MCQ4794107.1 transglycosylase domain-containing protein [Anaerofustis stercorihominis]	100	EDS72733.1	GT51	HMMER; dbCAN_sub; DIAMOND	WP_329887123.1	RICIN domain-containing protein [Pseudoramibacter sp. HA2172]	100	HA2172_ctg015_orf00101	CBM13+CBM13+CBM13+CBM13+GH25	HMMER; dbCAN_sub	EFV02278.1	glycosyltransferase, group 2 family protein [Pseudoramibacter alactolyticus ATCC 23263]	100	EFV02278.1	GT2	HMMER; dbCAN_sub; DIAMOND	WP_154575999.1	glycosyltransferase family 2 protein [Pseudoramibacter porci]MSS19589.1 glycosyltransferase [Pseudoramibacter porci]	100	MSS19589.1	GT2	HMMER; dbCAN_sub; DIAMOND
WP_329383186.1	GH25 family lysozyme [Anaerofustis sp. HA2171]	100	HA2171_ctg003_orf00241	GH25	HMMER; dbCAN_sub; DIAMOND	EDS72742.1	putative pyruvate, phosphate dikinase [Anaerofustis stercorihominis DSM 17244]	100	EDS72742.1	GT1	DIAMOND	WP_329887128.1	glutamine--tRNA ligase/YqeY domain fusion protein [Pseudoramibacter sp. HA2172]	100	HA2172_ctg016_orf00007	CE8	DIAMOND	WP_006598127.1	glycosyltransferase [Pseudoramibacter alactolyticus]EFV02280.1 glycosyltransferase, group 2 family protein [Pseudoramibacter alactolyticus ATCC 23263]	100	EFV02280.1	GT2	HMMER; dbCAN_sub	WP_154576001.1	RICIN domain-containing protein [Pseudoramibacter porci]MSS19591.1 hypothetical protein [Pseudoramibacter porci]	100	MSS19591.1	CBM13+CBM13+CBM13+CBM13+GH25	HMMER; dbCAN_sub
WP_329383326.1	aspartate--tRNA ligase [Anaerofustis sp. HA2171]	100	HA2171_ctg004_orf00024	GT83	DIAMOND	EDS72743.1	putative pyruvate, phosphate dikinase [Anaerofustis stercorihominis DSM 17244]	100	EDS72743.1	GT1	DIAMOND	WP_329887131.1	RICIN domain-containing protein [Pseudoramibacter sp. HA2172]	99.8	HA2172_ctg016_orf00013	CBM13	HMMER; dbCAN_sub	EFV02288.1	glycosyltransferase, group 2 family protein [Pseudoramibacter alactolyticus ATCC 23263]	100	EFV02288.1	GT2	HMMER; dbCAN_sub; DIAMOND	WP_154576021.1	oligoendopeptidase F [Pseudoramibacter porci]MSS19612.1 oligoendopeptidase F [Pseudoramibacter porci]	100	MSS19612.1	CBM50	DIAMOND
WP_329383399.1	chaperonin GroEL [Anaerofustis sp. HA2171]	100	HA2171_ctg004_orf00056	GH13	DIAMOND	WP_007048960.1	glycosyltransferase family 2 protein [Anaerofustis stercorihominis]EDS72796.1 glycosyltransferase, group 2 family protein [Anaerofustis stercorihominis DSM 17244]	100	EDS72796.1	GT2	HMMER; dbCAN_sub; DIAMOND	WP_329887134.1	pyruvate, phosphate dikinase [Pseudoramibacter sp. HA2172]	100	HA2172_ctg016_orf00021	GT1	DIAMOND	WP_006598138.1	glycosyltransferase [Pseudoramibacter alactolyticus]EFV02291.1 glycosyltransferase, group 1 family protein [Pseudoramibacter alactolyticus ATCC 23263]	100	EFV02291.1	GT4	HMMER; dbCAN_sub; DIAMOND	WP_154576037.1	DNA polymerase III subunit alpha [Pseudoramibacter porci]MSS19627.1 DNA polymerase III subunit alpha [Pseudoramibacter porci]	100	MSS19627.1	GH13	DIAMOND
WP_329383438.1	heparinase II/III-family protein [Anaerofustis sp. HA2171]	100	HA2171_ctg004_orf00074	PL12	HMMER; dbCAN_sub	WP_007048971.1	heavy metal translocating P-type ATPase [Anaerofustis stercorihominis]EDS72807.1 copper-exporting ATPase [Anaerofustis stercorihominis DSM 17244]	100	EDS72807.1	CBM50	DIAMOND	WP_329887146.1	NADP-specific glutamate dehydrogenase [Pseudoramibacter sp. HA2172]	100	HA2172_ctg016_orf00041	GT2	DIAMOND	WP_006598139.1	glycosyltransferase family 2 protein [Pseudoramibacter alactolyticus]EFV02292.1 glycosyltransferase, group 2 family protein [Pseudoramibacter alactolyticus ATCC 23263]	100	EFV02292.1	GT2	HMMER; dbCAN_sub	WP_154576064.1	ATP-dependent chaperone ClpB [Pseudoramibacter porci]MSS19655.1 ATP-dependent chaperone ClpB [Pseudoramibacter porci]	100	MSS19655.1	GT4	DIAMOND
WP_329383443.1	glycosyltransferase [Anaerofustis sp. HA2171]	100	HA2171_ctg004_orf00076	GT2	HMMER; dbCAN_sub; DIAMOND	WP_007048991.1	glutamine--tRNA ligase/YqeY domain fusion protein [Anaerofustis stercorihominis]EDS72827.1 glutamine--tRNA ligase [Anaerofustis stercorihominis DSM 17244]MCQ4794223.1 glutamine--tRNA ligase/YqeY domain fusion protein [Anaerofustis stercorihominis]	100	EDS72827.1	CE8	DIAMOND	WP_329887148.1	leucine--tRNA ligase [Pseudoramibacter sp. HA2172]	100	HA2172_ctg016_orf00045	GT4	DIAMOND	WP_006598140.1	DUF4422 domain-containing protein [Pseudoramibacter alactolyticus]EFV02293.1 hypothetical protein HMP0721_0716 [Pseudoramibacter alactolyticus ATCC 23263]	100	EFV02293.1	GT111	HMMER; dbCAN_sub; DIAMOND	WP_235901531.1	transglycosylase domain-containing protein [Pseudoramibacter porci]	100	MSS19662.1	GT51	HMMER; dbCAN_sub; DIAMOND
WP_329383446.1	UDP-N-acetylglucosamine 2-epimerase (non-hydrolyzing) [Anaerofustis sp. HA2171]	100	HA2171_ctg004_orf00077	GT0	DIAMOND	WP_007049027.1	pyruvate:ferredoxin (flavodoxin) oxidoreductase [Anaerofustis stercorihominis]EDS72863.1 pyruvate synthase [Anaerofustis stercorihominis DSM 17244]	100	EDS72863.1	GT2	DIAMOND	WP_329887171.1	V-type ATP synthase subunit B [Pseudoramibacter sp. HA2172]	100	HA2172_ctg016_orf00080	GH130	DIAMOND	WP_006598142.1	glycosyltransferase family 2 protein [Pseudoramibacter alactolyticus]EFV02295.1 glycosyltransferase, group 2 family protein [Pseudoramibacter alactolyticus ATCC 23263]	100	EFV02295.1	GT2	dbCAN_sub	WP_154576070.1	valine--tRNA ligase [Pseudoramibacter porci]MSS19664.1 valine--tRNA ligase [Pseudoramibacter porci]	100	MSS19664.1	GH5	DIAMOND
WP_329383453.1	glycosyltransferase [Anaerofustis sp. HA2171]	99.9	HA2171_ctg004_orf00080	GT2	HMMER; dbCAN_sub; DIAMOND	WP_007049124.1	calcium-translocating P-type ATPase, PMCA-type [Anaerofustis stercorihominis]EDS72960.1 calcium-translocating P-type ATPase, PMCA-type [Anaerofustis stercorihominis DSM 17244]	100	EDS72960.1	CBM50	DIAMOND	WP_329887233.1	F0F1 ATP synthase subunit beta [Pseudoramibacter sp. HA2172]	100	HA2172_ctg017_orf00097	GT58	DIAMOND	WP_006598144.1	glycosyltransferase family A protein [Pseudoramibacter alactolyticus]EFV02297.1 glycosyltransferase, group 2 family protein [Pseudoramibacter alactolyticus ATCC 23263]	100	EFV02297.1	GT2	HMMER; dbCAN_sub	WP_154576071.1	calcium-translocating P-type ATPase, PMCA-type [Pseudoramibacter porci]MSS19665.1 calcium-translocating P-type ATPase, PMCA-type [Pseudoramibacter porci]	100	MSS19665.1	CBM50	DIAMOND
WP_329383459.1	WecB/TagA/CpsF family glycosyltransferase [Anaerofustis sp. HA2171]	100	HA2171_ctg004_orf00082	GT26	HMMER; dbCAN_sub	WP_007049205.1	bifunctional glycosyltransferase family 2/GtrA family protein [Anaerofustis stercorihominis]EDS73041.1 glycosyltransferase, group 2 family protein [Anaerofustis stercorihominis DSM 17244]	100	EDS73041.1	GT2	dbCAN_sub	WP_329887276.1	translation initiation factor IF-2 [Pseudoramibacter sp. HA2172]	100	HA2172_ctg018_orf00028	GT2	DIAMOND	WP_006598147.1	glycosyltransferase family 2 protein [Pseudoramibacter alactolyticus]EFV02300.1 glycosyltransferase, group 2 family protein [Pseudoramibacter alactolyticus ATCC 23263]	100	EFV02300.1	GT2	HMMER; dbCAN_sub	WP_154576075.1	translation elongation factor 4 [Pseudoramibacter porci]MSS19669.1 elongation factor 4 [Pseudoramibacter porci]	100	MSS19669.1	GH28	DIAMOND
WP_329383564.1	translation elongation factor 4 [Anaerofustis sp. HA2171]	100	HA2171_ctg004_orf00126	GH28	DIAMOND	WP_007049223.1	DNA polymerase III subunit alpha [Anaerofustis stercorihominis]EDS73059.1 DNA polymerase III, alpha subunit [Anaerofustis stercorihominis DSM 17244]RGD74398.1 DNA polymerase III subunit alpha [Anaerofustis stercorihominis]	100	EDS73059.1	GH13	DIAMOND	WP_329887295.1	chaperonin GroEL [Pseudoramibacter sp. HA2172]	100	HA2172_ctg018_orf00055	GH13	DIAMOND	EFV02333.1	pyruvate, phosphate dikinase [Pseudoramibacter alactolyticus ATCC 23263]	100	EFV02333.1	GT1	DIAMOND	WP_154576076.1	4-alpha-glucanotransferase [Pseudoramibacter porci]MSS19670.1 4-alpha-glucanotransferase [Pseudoramibacter porci]	100	MSS19670.1	GH77	HMMER; dbCAN_sub; DIAMOND
WP_329383593.1	Ig-like domain-containing protein [Anaerofustis sp. HA2171]	100	HA2171_ctg004_orf00137	CBM56	dbCAN_sub	WP_007049320.1	glycosyltransferase family 2 protein [Anaerofustis stercorihominis]EDS73156.1 glycosyltransferase, group 2 family protein [Anaerofustis stercorihominis DSM 17244]MCQ4794464.1 glycosyltransferase family 2 protein [Anaerofustis stercorihominis]	100	EDS73156.1	GT2	HMMER; dbCAN_sub; DIAMOND	WP_329887316.1	threonine--tRNA ligase [Pseudoramibacter sp. HA2172]	100	HA2172_ctg018_orf00085	GH28	DIAMOND	WP_006597992.1	RICIN domain-containing protein [Pseudoramibacter alactolyticus]EFV02338.1 ricin-type beta-trefoil lectin domain protein [Pseudoramibacter alactolyticus ATCC 23263]	100	EFV02338.1	CBM13+CBM13	HMMER; dbCAN_sub	WP_154576081.1	peptide chain release factor 1 [Pseudoramibacter porci]MSS19676.1 peptide chain release factor 1 [Pseudoramibacter porci]	100	MSS19676.1	GH23	DIAMOND
WP_329383684.1	DNA translocase FtsK [Anaerofustis sp. HA2171]	100	HA2171_ctg004_orf00189	GT2	DIAMOND	WP_007049327.1	phosphopyruvate hydratase [Anaerofustis stercorihominis]EDS73163.1 phosphopyruvate hydratase [Anaerofustis stercorihominis DSM 17244]	100	EDS73163.1	GH13	DIAMOND	WP_329887345.1	bifunctional phosphoribosylaminoimidazolecarboxamide formyltransferase/IMP cyclohydrolase [Pseudoramibacter sp. HA2172]	100	HA2172_ctg019_orf00029	GH13	DIAMOND	WP_006597995.1	glutamine--tRNA ligase/YqeY domain fusion protein [Pseudoramibacter alactolyticus]EFV02341.1 glutamine--tRNA ligase [Pseudoramibacter alactolyticus ATCC 23263]	100	EFV02341.1	CE8	DIAMOND	WP_154576150.1	serine hydroxymethyltransferase [Pseudoramibacter porci]MSS19746.1 serine hydroxymethyltransferase [Pseudoramibacter porci]	100	MSS19746.1	GH13	DIAMOND
WP_329383746.1	proline--tRNA ligase [Anaerofustis sp. HA2171]	100	HA2171_ctg005_orf00002	GH28	DIAMOND	WP_007049385.1	threonine--tRNA ligase [Anaerofustis stercorihominis]EDS73221.1 threonine--tRNA ligase [Anaerofustis stercorihominis DSM 17244]MCQ4794519.1 threonine--tRNA ligase [Anaerofustis stercorihominis]	100	EDS73221.1	GH28	DIAMOND	WP_329887346.1	phosphoribosylformylglycinamidine cyclo-ligase [Pseudoramibacter sp. HA2172]	100	HA2172_ctg019_orf00034	GH13	DIAMOND	WP_006598007.1	threonine--tRNA ligase [Pseudoramibacter alactolyticus]EFV02353.1 threonine--tRNA ligase [Pseudoramibacter alactolyticus ATCC 23263]	100	EFV02353.1	GH28	DIAMOND	MSS19758.1	glycoside hydrolase family 5 protein [Pseudoramibacter porci]	100	MSS19758.1	CBM2+GH5	HMMER; dbCAN_sub; DIAMOND
WP_329383867.1	translation initiation factor IF-2 [Anaerofustis sp. HA2171]	100	HA2171_ctg005_orf00056	GT2	DIAMOND	WP_007049412.1	glucosaminidase domain-containing protein [Anaerofustis stercorihominis]EDS73248.1 hypothetical protein ANASTE_00968 [Anaerofustis stercorihominis DSM 17244]MCQ4794544.1 glucosaminidase domain-containing protein [Anaerofustis stercorihominis]	100	EDS73248.1	GH73	dbCAN_sub	WP_329887401.1	1,4-alpha-glucan branching protein GlgB [Pseudoramibacter sp. HA2172]	100	HA2172_ctg020_orf00015	CBM48+GH13	HMMER; dbCAN_sub; DIAMOND	EFV02387.1	pyruvate synthase [Pseudoramibacter alactolyticus ATCC 23263]	100	EFV02387.1	GT2	DIAMOND	WP_154576209.1	polysaccharide deacetylase family protein [Pseudoramibacter porci]MSS19837.1 polysaccharide deacetylase [Pseudoramibacter porci]	100	MSS19837.1	CE4	HMMER; dbCAN_sub
WP_329383915.1	glycosyltransferase family 4 protein [Anaerofustis sp. HA2171]	100	HA2171_ctg005_orf00082	GT4	dbCAN_sub; DIAMOND	WP_007049413.1	glucosaminidase domain-containing protein [Anaerofustis stercorihominis]EDS73249.1 mannosyl-glycoprotein endo-beta-N-acetylglucosaminidase [Anaerofustis stercorihominis DSM 17244]	100	EDS73249.1	GH73	HMMER; dbCAN_sub	WP_329887413.1	pyruvate:ferredoxin (flavodoxin) oxidoreductase [Pseudoramibacter sp. HA2172]	100	HA2172_ctg020_orf00032	GT2	DIAMOND	WP_006597963.1	1,4-alpha-glucan branching protein GlgB [Pseudoramibacter alactolyticus]EFV02399.1 1,4-alpha-glucan branching enzyme [Pseudoramibacter alactolyticus ATCC 23263]	100	EFV02399.1	CBM48+GH13	HMMER; dbCAN_sub; DIAMOND	WP_154576279.1	pyruvate, phosphate dikinase [Pseudoramibacter porci]MSS19900.1 pyruvate, phosphate dikinase [Pseudoramibacter porci]	100	MSS19900.1	GT1	DIAMOND
WP_329383918.1	nucleotide sugar dehydrogenase [Anaerofustis sp. HA2171]	100	HA2171_ctg005_orf00083	GT4	DIAMOND	WP_007049459.1	polysaccharide deacetylase family protein [Anaerofustis stercorihominis]EDS73295.1 putative delta-lactam-biosynthetic de-N-acetylase [Anaerofustis stercorihominis DSM 17244]	100	EDS73295.1	CE4	HMMER; dbCAN_sub	WP_329887426.1	heavy metal translocating P-type ATPase [Pseudoramibacter sp. HA2172]	100	HA2172_ctg020_orf00049	CBM50	DIAMOND	WP_006597919.1	four-carbon acid sugar kinase family protein [Pseudoramibacter alactolyticus]EFV02405.1 hypothetical protein HMP0721_0500 [Pseudoramibacter alactolyticus ATCC 23263]	100	EFV02405.1	GH127	DIAMOND	WP_154576285.1	leucine--tRNA ligase [Pseudoramibacter porci]MSS19906.1 leucine--tRNA ligase [Pseudoramibacter porci]	100	MSS19906.1	GT4	DIAMOND
WP_329383922.1	Gfo/Idh/MocA family oxidoreductase [Anaerofustis sp. HA2171]	100	HA2171_ctg005_orf00084	GH109	HMMER; dbCAN_sub	WP_007049466.1	undecaprenyldiphospho-muramoylpentapeptide beta-N-acetylglucosaminyltransferase [Anaerofustis stercorihominis]EDS73302.1 undecaprenyldiphospho-muramoylpentapeptide beta-N-acetylglucosaminyltransferase [Anaerofustis stercorihominis DSM 17244]MCQ4794590.1 undecaprenyldiphospho-muramoylpentapeptide beta-N-acetylglucosaminyltransferase [Anaerofustis stercorihominis]	100	EDS73302.1	GT28	HMMER; dbCAN_sub	WP_329887465.1	lysozyme family protein [Pseudoramibacter sp. HA2172]	99.5	HA2172_ctg021_orf00048	GH23	dbCAN_sub	WP_006597936.1	heavy metal translocating P-type ATPase [Pseudoramibacter alactolyticus]EFV02422.1 copper-exporting ATPase [Pseudoramibacter alactolyticus ATCC 23263]	100	EFV02422.1	CBM50	DIAMOND	WP_154576287.1	NADP-specific glutamate dehydrogenase [Pseudoramibacter porci]MSS19908.1 NADP-specific glutamate dehydrogenase [Pseudoramibacter porci]	100	MSS19908.1	GT2	DIAMOND
WP_329383928.1	glycosyltransferase [Anaerofustis sp. HA2171]	100	HA2171_ctg005_orf00087	GT4	HMMER; dbCAN_sub; DIAMOND	EDS73317.1	valine--tRNA ligase [Anaerofustis stercorihominis DSM 17244]	100	EDS73317.1	GH5	DIAMOND	WP_329887502.1	DNA polymerase III subunit alpha [Pseudoramibacter sp. HA2172]	99.9	HA2172_ctg022_orf00016	GH13	DIAMOND	WP_006597753.1	glycoside hydrolase family 13 protein [Pseudoramibacter alactolyticus]EFV02426.1 alpha amylase, catalytic domain protein [Pseudoramibacter alactolyticus ATCC 23263]	100	EFV02426.1	GH13	HMMER; dbCAN_sub; DIAMOND	WP_154576302.1	V-type ATP synthase subunit B [Pseudoramibacter porci]MSS19924.1 V-type ATP synthase subunit B [Pseudoramibacter porci]	100	MSS19924.1	GH130	DIAMOND
WP_138268694.1	MULTISPECIES: polyribonucleotide nucleotidyltransferase [Anaerofustis]	100	HA2171_ctg005_orf00102	GH13	DIAMOND	WP_007049686.1	peptide chain release factor 1 [Anaerofustis stercorihominis]EDS73377.1 peptide chain release factor 1 [Anaerofustis stercorihominis DSM 17244]	100	EDS73377.1	GH23	DIAMOND	WP_329887511.1	non-ribosomal peptide synthetase [Pseudoramibacter sp. HA2172]	99.9	HA2172_ctg022_orf00032	GT1	DIAMOND	WP_006597754.1	glycogen synthase GlgA [Pseudoramibacter alactolyticus]EFV02427.1 glycogen/starch synthase, ADP-glucose type [Pseudoramibacter alactolyticus ATCC 23263]	100	EFV02427.1	GT5	HMMER; dbCAN_sub; DIAMOND	WP_154576307.1	RICIN domain-containing protein [Pseudoramibacter porci]MSS19929.1 CHAP domain-containing protein [Pseudoramibacter porci]	100	MSS19929.1	CBM13	HMMER; dbCAN_sub
WP_329384028.1	phospho-sugar mutase [Anaerofustis sp. HA2171]	100	HA2171_ctg005_orf00132	GH130	DIAMOND	WP_007049688.1	glucosaminidase domain-containing protein [Anaerofustis stercorihominis]EDS73379.1 hypothetical protein ANASTE_00234 [Anaerofustis stercorihominis DSM 17244]MCQ4794830.1 glucosaminidase domain-containing protein [Anaerofustis stercorihominis]	100	EDS73379.1	GH73	dbCAN_sub	WP_329887544.1	cysteine--tRNA ligase [Pseudoramibacter sp. HA2172]	100	HA2172_ctg023_orf00022	GH27	DIAMOND	WP_006597756.1	glucose-1-phosphate adenylyltransferase [Pseudoramibacter alactolyticus]EFV02429.1 glucose-1-phosphate adenylyltransferase [Pseudoramibacter alactolyticus ATCC 23263]	100	EFV02429.1	CBM48+GH13	DIAMOND	WP_154576312.1	glutamine--tRNA ligase/YqeY domain fusion protein [Pseudoramibacter porci]MSS19934.1 glutamine--tRNA ligase/YqeY domain fusion protein [Pseudoramibacter porci]	100	MSS19934.1	CE8	DIAMOND
WP_329384037.1	calcium-translocating P-type ATPase, PMCA-type [Anaerofustis sp. HA2171]	100	HA2171_ctg005_orf00137	CBM50	DIAMOND	WP_007049691.1	calcium-translocating P-type ATPase, PMCA-type [Anaerofustis stercorihominis]EDS73382.1 calcium-translocating P-type ATPase, PMCA-type [Anaerofustis stercorihominis DSM 17244]MCQ4794832.1 calcium-translocating P-type ATPase, PMCA-type [Anaerofustis stercorihominis]	100	EDS73382.1	CBM50	DIAMOND	WP_329887618.1	pyruvate:ferredoxin (flavodoxin) oxidoreductase [Pseudoramibacter sp. HA2172]	100	HA2172_ctg024_orf00020	GT2	DIAMOND	WP_006597757.1	glycogen/starch/alpha-glucan phosphorylase [Pseudoramibacter alactolyticus]EFV02430.1 phosphorylase, glycogen/starch/alpha-glucan family [Pseudoramibacter alactolyticus ATCC 23263]	100	EFV02430.1	GT35	HMMER; dbCAN_sub; DIAMOND	WP_154576317.1	pyruvate:ferredoxin (flavodoxin) oxidoreductase [Pseudoramibacter porci]MSS19940.1 pyruvate:ferredoxin (flavodoxin) oxidoreductase [Pseudoramibacter porci]	100	MSS19940.1	GT2	DIAMOND
WP_329384040.1	Gfo/Idh/MocA family oxidoreductase [Anaerofustis sp. HA2171]	100	HA2171_ctg005_orf00138	GH179	HMMER	WP_007049728.1	polyribonucleotide nucleotidyltransferase [Anaerofustis stercorihominis]EDS73419.1 polyribonucleotide nucleotidyltransferase [Anaerofustis stercorihominis DSM 17244]MCQ4794941.1 polyribonucleotide nucleotidyltransferase [Anaerofustis stercorihominis]	100	EDS73419.1	GH13	DIAMOND	WP_329887587.1	polysaccharide deacetylase family protein [Pseudoramibacter sp. HA2172]	99.6	HA2172_ctg024_orf00027	CE4	HMMER; dbCAN_sub	WP_006597758.1	1,4-alpha-glucan branching protein GlgB [Pseudoramibacter alactolyticus]EFV02431.1 1,4-alpha-glucan branching enzyme [Pseudoramibacter alactolyticus ATCC 23263]	100	EFV02431.1	CBM48+GH13	HMMER; dbCAN_sub; DIAMOND	WP_154576339.1	translation initiation factor IF-2 [Pseudoramibacter porci]MSS19963.1 translation initiation factor IF-2 [Pseudoramibacter porci]	100	MSS19963.1	GT2	DIAMOND
WP_329384099.1	phosphoribosylformylglycinamidine cyclo-ligase [Anaerofustis sp. HA2171]	100	HA2171_ctg005_orf00164	GH13	DIAMOND	WP_007049747.1	polysaccharide deacetylase [Anaerofustis stercorihominis]EDS73438.1 polysaccharide deacetylase [Anaerofustis stercorihominis DSM 17244]	100	EDS73438.1	CE4	HMMER; dbCAN_sub; DIAMOND	WP_329887601.1	endo alpha-1,4 polygalactosaminidase [Pseudoramibacter sp. HA2172]	100	HA2172_ctg024_orf00050	GH166	HMMER; dbCAN_sub; DIAMOND	WP_006597819.1	transglycosylase domain-containing protein [Pseudoramibacter alactolyticus]EFV02492.1 transglycosylase [Pseudoramibacter alactolyticus ATCC 23263]	100	EFV02492.1	GT51	HMMER; dbCAN_sub; DIAMOND	MSS19991.1	hypothetical protein [Pseudoramibacter porci]	100	MSS19991.1	GH23	dbCAN_sub
WP_329384104.1	bifunctional phosphoribosylaminoimidazolecarboxamide formyltransferase/IMP cyclohydrolase [Anaerofustis sp. HA2171]	100	HA2171_ctg005_orf00166	GH13	DIAMOND	WP_007049532.1	NADP-specific glutamate dehydrogenase [Anaerofustis stercorihominis]EDS73507.1 Glu/Leu/Phe/Val dehydrogenase, dimerization domain protein [Anaerofustis stercorihominis DSM 17244]MCQ4794684.1 NADP-specific glutamate dehydrogenase [Anaerofustis stercorihominis]RGD73770.1 NADP-specific glutamate dehydrogenase [Anaerofustis stercorihominis]	100	EDS73507.1	GT2	DIAMOND	ARP50080.1	glycosyl hydrolase [Ruminococcaceae bacterium CPB6]	85	HA2172_ctg025_orf00029	GH18	dbCAN_sub	WP_006597837.1	aspartate--tRNA ligase [Pseudoramibacter alactolyticus]EFV02510.1 aspartate--tRNA ligase [Pseudoramibacter alactolyticus ATCC 23263]	100	EFV02510.1	GT83	DIAMOND	WP_154576392.1	RICIN domain-containing protein [Pseudoramibacter porci]MSS20011.1 L,D-transpeptidase family protein [Pseudoramibacter porci]	100	MSS20011.1	CBM13+CBM13+CBM13+CBM13+CBM13	HMMER; dbCAN_sub
WP_138268888.1	MULTISPECIES: glutamine--tRNA ligase/YqeY domain fusion protein [Anaerofustis] MCO8193253.1 glutamine--tRNA ligase/YqeY domain fusion protein [Anaerofustis sp. NSJ-163]	100	HA2171_ctg006_orf00033	CE8	DIAMOND	WP_007049551.1	polysaccharide deacetylase family protein [Anaerofustis stercorihominis]EDS73526.1 polysaccharide deacetylase [Anaerofustis stercorihominis DSM 17244]MCQ4794666.1 polysaccharide deacetylase family protein [Anaerofustis stercorihominis]	100	EDS73526.1	CE4	HMMER; dbCAN_sub	WP_329887712.1	FAD-binding oxidoreductase [Pseudoramibacter sp. HA2172]	100	HA2172_ctg026_orf00039	AA4	HMMER; dbCAN_sub	WP_006597613.1	F0F1 ATP synthase subunit beta [Pseudoramibacter alactolyticus]EFV02722.1 ATP synthase F1, beta subunit [Pseudoramibacter alactolyticus ATCC 23263]	100	EFV02722.1	GT58	DIAMOND	WP_154576434.1	methionine--tRNA ligase [Pseudoramibacter porci]MSS20055.1 methionine--tRNA ligase [Pseudoramibacter porci]	100	MSS20055.1	GH84	DIAMOND
WP_329384284.1	NADP-specific glutamate dehydrogenase [Anaerofustis sp. HA2171]	100	HA2171_ctg006_orf00038	GT2	DIAMOND	EDS73527.1	monogalactosyldiacylglycerol synthase, C-terminal domain protein [Anaerofustis stercorihominis DSM 17244]	100	EDS73527.1	GT28	HMMER; dbCAN_sub; DIAMOND	WP_329887728.1	DNA-directed RNA polymerase subunit beta' [Pseudoramibacter sp. HA2172]	100	HA2172_ctg026_orf00059	GH1	DIAMOND	EFV02785.1	phosphoribosylformylglycinamidine cyclo-ligase [Pseudoramibacter alactolyticus ATCC 23263]	100	EFV02785.1	GH13	DIAMOND	WP_154576497.1	glycosyltransferase family 2 protein [Pseudoramibacter porci]MSS20117.1 glycosyltransferase family 2 protein [Pseudoramibacter porci]	100	MSS20117.1	GT2	HMMER; dbCAN_sub; DIAMOND
WP_329384364.1	acetylxylan esterase [Anaerofustis sp. HA2171]	100	HA2171_ctg006_orf00065	CE7	HMMER; dbCAN_sub	WP_007049505.1	leucine--tRNA ligase [Anaerofustis stercorihominis]EDS73625.1 leucine--tRNA ligase [Anaerofustis stercorihominis DSM 17244]MCQ4794711.1 leucine--tRNA ligase [Anaerofustis stercorihominis]	100	EDS73625.1	GT4	DIAMOND	WP_329887732.1	elongation factor G [Pseudoramibacter sp. HA2172]	99.9	HA2172_ctg026_orf00065	GH38	DIAMOND	EFV02787.1	phosphoribosylaminoimidazolecarboxamide formyltransferase/IMP cyclohydrolase [Pseudoramibacter alactolyticus ATCC 23263]	100	EFV02787.1	GH13	DIAMOND	WP_154576498.1	nucleotide sugar dehydrogenase [Pseudoramibacter porci]MSS20118.1 nucleotide sugar dehydrogenase [Pseudoramibacter porci]	100	MSS20118.1	GT4	DIAMOND
WP_329384462.1	peptide chain release factor 1 [Anaerofustis sp. HA2171]	100	HA2171_ctg006_orf00101	GH23	DIAMOND	WP_007048812.1	elongation factor G [Anaerofustis stercorihominis]EDS73666.1 translation elongation factor G [Anaerofustis stercorihominis DSM 17244]MCQ4795571.1 elongation factor G [Anaerofustis stercorihominis]	100	EDS73666.1	GH38	DIAMOND	WP_329887778.1	translation elongation factor 4 [Pseudoramibacter sp. HA2172]	100	HA2172_ctg027_orf00041	GH28	DIAMOND	WP_006597504.1	glucose-1-phosphate thymidylyltransferase RfbA [Pseudoramibacter alactolyticus]EFV02804.1 glucose-1-phosphate thymidylyltransferase [Pseudoramibacter alactolyticus ATCC 23263]	100	EFV02804.1	GT2	DIAMOND	WP_154576499.1	glycosyltransferase [Pseudoramibacter porci]MSS20119.1 glycosyltransferase family 4 protein [Pseudoramibacter porci]	100	MSS20119.1	GT4	HMMER; dbCAN_sub; DIAMOND
WP_329384465.1	glucosaminidase domain-containing protein [Anaerofustis sp. HA2171]	100	HA2171_ctg006_orf00102	GH73	DIAMOND							WP_329887780.1	4-alpha-glucanotransferase [Pseudoramibacter sp. HA2172]	100	HA2172_ctg027_orf00042	GH77	HMMER; dbCAN_sub; DIAMOND	WP_006597506.1	dTDP-glucose 4,6-dehydratase [Pseudoramibacter alactolyticus]EFV02806.1 dTDP-glucose 4,6-dehydratase [Pseudoramibacter alactolyticus ATCC 23263]	100	EFV02806.1	GT2	DIAMOND	WP_154576501.1	glycosyltransferase [Pseudoramibacter porci]MSS20121.1 glycosyltransferase [Pseudoramibacter porci]	100	MSS20121.1	GT2	HMMER; dbCAN_sub
WP_329384509.1	tape measure protein [Anaerofustis sp. HA2171]	100	HA2171_ctg006_orf00121	GH0	DIAMOND							EFV02233.1	peptide chain release factor 1 [Pseudoramibacter alactolyticus ATCC 23263]	98.1	HA2172_ctg027_orf00053	GH23	DIAMOND	WP_006597472.1	cysteine--tRNA ligase [Pseudoramibacter alactolyticus]EFV02857.1 cysteine--tRNA ligase [Pseudoramibacter alactolyticus ATCC 23263]	100	EFV02857.1	GH27	DIAMOND	MSS20123.1	glycosyl transferase [Pseudoramibacter porci]	100	MSS20123.1	GT32	HMMER; dbCAN_sub; DIAMOND
WP_329384653.1	polysaccharide deacetylase family protein [Anaerofustis sp. HA2171]	100	HA2171_ctg007_orf00031	CE4	HMMER; dbCAN_sub							WP_329888007.1	dTDP-glucose 4,6-dehydratase [Pseudoramibacter sp. HA2172]	100	HA2172_ctg031_orf00060	GT2	DIAMOND							WP_154576503.1	glycosyltransferase family A protein [Pseudoramibacter porci]MSS20124.1 glycosyltransferase family 2 protein [Pseudoramibacter porci]	100	MSS20124.1	GT2	HMMER; dbCAN_sub; DIAMOND
WP_329384684.1	F0F1 ATP synthase subunit beta [Anaerofustis sp. HA2171]	100	HA2171_ctg007_orf00047	GT58	DIAMOND							WP_273267296.1	MULTISPECIES: glucose-1-phosphate thymidylyltransferase RfbA [Pseudoramibacter]MBM6967454.1 glucose-1-phosphate thymidylyltransferase RfbA [Pseudoramibacter alactolyticus]	100	HA2172_ctg031_orf00063	GT2	DIAMOND							WP_154576507.1	Gfo/Idh/MocA family oxidoreductase [Pseudoramibacter porci]MSS20129.1 adenylyltransferase/cytidyltransferase family protein [Pseudoramibacter porci]	100	MSS20129.1	GH109(128-273)	HMMER
WP_329384715.1	methionine--tRNA ligase [Anaerofustis sp. HA2171]	100	HA2171_ctg007_orf00065	GH84	DIAMOND																			WP_154576542.1	accessory Sec system glycosyltransferase GtfA [Pseudoramibacter porci]MSS20164.1 accessory Sec system glycosyltransferase GtfA [Pseudoramibacter porci]	100	MSS20164.1	GT4	HMMER; dbCAN_sub; DIAMOND
WP_329384769.1	polysaccharide deacetylase [Anaerofustis sp. HA2171]	100	HA2171_ctg007_orf00088	CE4	HMMER; dbCAN_sub; DIAMOND																			WP_154576543.1	accessory Sec system glycosylation chaperone GtfB [Pseudoramibacter porci]MSS20165.1 accessory Sec system glycosylation chaperone GtfB [Pseudoramibacter porci]	100	MSS20165.1	GT8	DIAMOND
WP_329385152.1	serine hydroxymethyltransferase [Anaerofustis sp. HA2171]	100	HA2171_ctg008_orf00025	GH13	DIAMOND																			WP_154576570.1	cysteine--tRNA ligase [Pseudoramibacter porci]MSS20186.1 cysteine--tRNA ligase [Pseudoramibacter porci]	100	MSS20186.1	GH27	DIAMOND
WP_253229908.1	MULTISPECIES: elongation factor G [unclassified Anaerofustis] MCO8194002.1 elongation factor G [Anaerofustis sp. NSJ-163]	100	HA2171_ctg008_orf00122	GH38	DIAMOND																			MSS20250.1	phosphoribosylformylglycinamidine cyclo-ligase [Pseudoramibacter porci]	100	MSS20250.1	GH13	DIAMOND
WP_329385518.1	glucosaminidase domain-containing protein [Anaerofustis sp. HA2171]	100	HA2171_ctg010_orf00002	GH73	HMMER; dbCAN_sub																			WP_154576624.1	bifunctional phosphoribosylaminoimidazolecarboxamide formyltransferase/IMP cyclohydrolase [Pseudoramibacter porci]MSS20252.1 bifunctional phosphoribosylaminoimidazolecarboxamide formyltransferase/IMP cyclohydrolase [Pseudoramibacter porci]	100	MSS20252.1	GH13	DIAMOND
WP_329385521.1	transglycosylase domain-containing protein [Anaerofustis sp. HA2171]	100	HA2171_ctg010_orf00003	GT51	HMMER; dbCAN_sub																			WP_154576667.1	aspartate--tRNA ligase [Pseudoramibacter porci]MSS20295.1 aspartate--tRNA ligase [Pseudoramibacter porci]	100	MSS20295.1	GT83	DIAMOND
WP_329385695.1	DNA-directed RNA polymerase subunit beta' [Anaerofustis sp. HA2171]	100	HA2171_ctg010_orf00031	GH1	DIAMOND																			MSS20334.1	hypothetical protein [Pseudoramibacter porci]	100	MSS20334.1	GH13	HMMER; dbCAN_sub; DIAMOND
WP_329385741.1	DUF3991 domain-containing protein [Anaerofustis sp. HA2171]	100	HA2171_ctg011_orf00015	GH23	DIAMOND																			WP_154576818.1	FAD-binding oxidoreductase [Pseudoramibacter porci]MSS20444.1 FAD-binding oxidoreductase [Pseudoramibacter porci]	100	MSS20444.1	AA4	HMMER; dbCAN_sub
																								WP_154576863.1	phospho-sugar mutase [Pseudoramibacter porci]MSS20503.1 phospho-sugar mutase [Pseudoramibacter porci]	100	MSS20503.1	GH130	DIAMOND
																								WP_154576930.1	PTS beta-glucoside transporter subunit IIBCA [Pseudoramibacter porci]MSS20566.1 PTS beta-glucoside transporter subunit IIBCA [Pseudoramibacter porci]	100	MSS20566.1	GH13	DIAMOND
																								WP_154576931.1	glycoside hydrolase family 32 protein [Pseudoramibacter porci]MSS20567.1 glycoside hydrolase family 32 protein [Pseudoramibacter porci]	100	MSS20567.1	GH32	HMMER; dbCAN_sub; DIAMOND
																								MSS20607.1	glycosyl hydrolase [Pseudoramibacter porci]	100	MSS20607.1	GH18	dbCAN_sub
																								WP_235901595.1	glycosyltransferase [Pseudoramibacter porci]	100	MSS20609.1	GT2	HMMER; dbCAN_sub; DIAMOND
																								WP_154576973.1	polysaccharide deacetylase family protein [Pseudoramibacter porci]MSS20610.1 polysaccharide deacetylase family protein [Pseudoramibacter porci]	100	MSS20610.1	CE4	HMMER; dbCAN_sub
Notes: The blue color in the table indicates CAZymes that are annotated by all three tools.

## Sheet: Table S9
Table S9. Summary of primary metabolite gene clusters in HA2171T, HA2172T, and closely related species.
Strain	Type	Class	Similarity
A. butyriciformans HA2171T	Pyruvate to acetate-formate	SCFA	1
	acetate to butyrate, aminobutyrate to Butyrate	SCFA	1
	Others_HGD_unassigned	Putative
	TPP_AA_metabolism	Putative	0.09
A. stercorihominis ATCC BAA-858T	Pyruvate to acetate-formate	SCFA	1
	aminobutyrate to Butyrate, acetate to butyrate	SCFA	1
	PFOR_II_pathway	SCFA	1
	TPP_AA_metabolism	Putative
	Others_HGD_unassigned	Putative
P. faecis HA2172T	Pyruvate to acetate-formate	SCFA	1
	acetate to butyrate	SCFA	0.5
	aminobutyrate to Butyrate	SCFA	0.2
	PFOR_II_pathway	SCFA	1
	porA	SCFA	0.6
	Leucine_reduction	SCFA	0.5
	EUT_pathway	SCFA-other	0.36
	Anaerobic_sulfite_redutase	SF	1
	Rnf_complex	E-MGC	1
	caffeate_respiration	Aromatic	0.4
	Phenylpyruvate_ferredoxin_oxidoreductase	Other	1
	Oxidative_glycerol	Other
	Others_HGD_unassigned	Putative
	Others_HGD_unassigned	Putative
P. alactolyticus ATCC 23263T	Pyruvate to acetate-formate	SCFA	1
	acetate to butyrate	SCFA	0.5
	PFOR_II_pathway	SCFA	1
	PFOR_II_pathway	SCFA	1
	porA	SCFA	0.6
	EUT_pathway	SCFA-other	0.42
	pdu	SCFA-other	0.5
	Leucine_reduction	SCFA	0.5
	Anaerobic_sulfite_redutase	SF	0.66
	Rnf_complex	E-MGC	1
	Phenylpyruvate_ferredoxin_oxidoreductase	Other	1
	Oxidative_glycerol	Other
	Others_HGD_unassigned	Putative
	Others_HGD_unassigned	Putative
	Others_HGD_unassigned	Putative
P. porci DSM 106894T	Pyruvate to acetate-formate	SCFA	1
	acetate to butyrate	SCFA	0.5
	pdu	SCFA-other	0.54
	Anaerobic_sulfite_redutase	SF	1
	Rnf_complex	E-MGC	1
	Ech_complex	E-MGC	0.71
	Phenylpyruvate_ferredoxin_oxidoreductase	Other
	PFOR_II_pathway, Phenylpyruvate_ferredoxin_oxidoreductase	Other	1
	Oxidative_glycerol	Other
	Oxidative_glycerol, Others_HGD_unassigned	Putative
	Others_HGD_unassigned	Putative

## Sheet: Table S10
Table S10. Summary of secondary metabolite gene clusters in HA2171T, HA2172T, and closely related species.
Strain	Type
A. butyriciformans HA2171T	ranthipeptide
A. stercorihominis ATCC BAA-858T	ranthipeptide
	RiPP-like
P. faecis HA2172T	NRPS
	ranthipeptide
	NRPS
P. alactolyticus ATCC 23263T	NRPS
	ranthipeptide
	NRPS
	NRPS
	NRPS, NRPS-like
P. porci DSM 106894T	ranthipeptide
